# Supplementary material for: Cassava root crown phenotyping using three-dimension (3D) multi-view stereo reconstruction
Source: Sci Rep. 2022 Jun 15;12:10030. doi: 10.1038/s41598-022-14325-4 (PMC9200979; doi:10.1038/s41598-022-14325-4)
Supplement: Supplementary file 2 — Supplementary Information 2. [file 41598_2022_14325_MOESM2_ESM.obj]

# Blender v2.91.2 OBJ File: 'KU50(2)_6B3.blend'
# www.blender.org
mtllib KU50(2)b_6B3.mtl
o KU50(2)_6B3
v -1.649251 -1.276720 0.867057
v -1.645260 -1.276973 0.856884
v -1.647032 -1.268996 0.865514
v -1.641038 -1.263495 0.857310
v -1.636327 -1.253978 0.853216
v -1.634968 -1.261815 0.844647
v -1.630158 -1.248250 0.845119
v -1.623802 -1.246671 0.832709
v -1.650836 -1.274845 0.872636
v -1.645498 -1.270159 0.865527
v -1.647511 -1.262141 0.873731
v -1.640974 -1.260521 0.861076
v -1.636397 -1.247007 0.861569
v -1.634881 -1.254840 0.853251
v -1.630074 -1.245270 0.848913
v -1.624247 -1.239516 0.840997
v -1.652126 -1.236738 0.918767
v -1.646653 -1.235793 0.907374
v -1.650948 -1.231045 0.922221
v -1.646178 -1.229089 0.916055
v -1.625255 -1.238878 0.840899
v -1.621069 -1.236672 0.835030
v -1.624440 -1.232208 0.849323
v -1.619839 -1.231049 0.838396
v -1.611899 -1.214043 0.840784
v -1.616785 -1.212435 0.861114
v -1.607745 -1.207243 0.849320
v -1.607594 -1.204587 0.838137
v -1.614066 -1.199059 0.859758
v -1.605257 -1.198002 0.848580
v -1.603528 -1.183709 0.847455
v -1.648370 -1.228684 0.916100
v -1.643324 -1.227793 0.909662
v -1.646915 -1.220346 0.924780
v -1.642810 -1.207609 0.925665
v -1.639754 -1.218892 0.917005
v -1.634287 -1.204561 0.917815
v -1.632430 -1.192243 0.913248
v -1.650077 -1.199008 0.947452
v -1.648129 -1.192998 0.951971
v -1.646473 -1.189905 0.944903
v -1.654899 -1.180913 0.966946
v -1.651344 -1.171022 0.964298
v -1.645412 -1.183491 0.954156
v -1.645042 -1.165964 0.955243
v -1.644365 -1.211517 0.932150
v -1.641463 -1.201252 0.934166
v -1.637075 -1.210602 0.925022
v -1.632997 -1.201347 0.924494
v -1.634400 -1.193044 0.944795
v -1.621864 -1.192771 0.935208
v -1.640566 -1.184932 0.935705
v -1.635887 -1.174529 0.932426
v -1.633630 -1.185935 0.920110
v -1.630087 -1.169556 0.923384
v -1.635235 -1.183656 0.946632
v -1.637535 -1.167697 0.939553
v -1.617602 -1.187716 0.940729
v -1.631400 -1.163671 0.929622
v -1.640401 -1.156187 0.951628
v -1.625346 -1.159286 0.920207
v -1.634172 -1.150881 0.942848
v -1.629200 -1.141258 0.939295
v -1.626820 -1.152340 0.927540
v -1.623034 -1.135704 0.930800
v -1.617998 -1.126330 0.926963
v -1.619441 -1.209062 0.883046
v -1.624900 -1.205955 0.903766
v -1.616158 -1.202523 0.892946
v -1.616164 -1.195601 0.882017
v -1.626378 -1.187828 0.903887
v -1.622115 -1.176338 0.901067
v -1.618281 -1.189573 0.887931
v -1.616464 -1.172269 0.891274
v -1.612465 -1.205061 0.872309
v -1.602549 -1.201819 0.864521
v -1.603130 -1.198927 0.882556
v -1.600529 -1.198282 0.872260
v -1.613171 -1.191825 0.870141
v -1.608155 -1.175801 0.867775
v -1.602127 -1.193357 0.858299
v -1.604201 -1.177283 0.854898
v -1.605139 -1.189607 0.880765
v -1.610794 -1.174482 0.877286
v -1.592502 -1.191495 0.872342
v -1.616922 -1.199821 0.915773
v -1.605024 -1.195407 0.906033
v -1.611266 -1.192199 0.923095
v -1.604953 -1.191607 0.915209
v -1.627963 -1.181332 0.910753
v -1.623365 -1.170293 0.907710
v -1.598125 -1.191374 0.906826
v -1.618082 -1.165512 0.898413
v -1.606993 -1.187232 0.928632
v -1.597442 -1.186356 0.915857
v -1.600007 -1.194942 0.895670
v -1.593152 -1.190306 0.895502
v -1.581492 -1.183663 0.884089
v -1.582574 -1.179296 0.906102
v -1.574534 -1.172772 0.906255
v -1.573065 -1.177357 0.895028
v -1.568766 -1.172585 0.900599
v -1.612399 -1.161161 0.888515
v -1.605428 -1.166926 0.866819
v -1.599656 -1.161499 0.858029
v -1.594502 -1.151813 0.854529
v -1.606309 -1.158535 0.876449
v -1.601474 -1.146048 0.876225
v -1.600218 -1.155910 0.864384
v -1.595384 -1.143421 0.864159
v -1.590549 -1.130934 0.863935
v -1.619560 -1.154308 0.910884
v -1.614670 -1.144003 0.907762
v -1.613154 -1.154978 0.895485
v -1.608928 -1.138962 0.898656
v -1.620523 -1.148377 0.917439
v -1.615971 -1.136940 0.915459
v -1.609910 -1.133078 0.905134
v -1.603999 -1.128796 0.895533
v -1.613514 -1.123342 0.919773
v -1.605390 -1.120096 0.905092
v -1.600829 -1.107430 0.905105
v -1.607239 -1.150162 0.886015
v -1.602313 -1.139735 0.883293
v -1.596322 -1.135051 0.873715
v -1.597871 -1.123626 0.886444
v -1.592715 -1.113918 0.883212
v -1.591328 -1.124442 0.871288
v -1.586644 -1.108467 0.874438
v -1.598687 -1.117830 0.892731
v -1.594135 -1.105189 0.892780
v -1.587381 -1.102949 0.880409
v -1.604750 -1.212990 0.829187
v -1.600818 -1.205916 0.839096
v -1.600588 -1.204719 0.831823
v -1.591950 -1.199480 0.817535
v -1.587987 -1.182296 0.815626
v -1.596984 -1.197915 0.838700
v -1.596425 -1.179108 0.838674
v -1.587107 -1.191880 0.827647
v -1.585673 -1.182097 0.825800
v -1.586013 -1.194252 0.809628
v -1.582617 -1.183295 0.805203
v -1.582142 -1.190712 0.817126
v -1.577912 -1.179922 0.818296
v -1.585938 -1.174263 0.813568
v -1.592353 -1.169146 0.835261
v -1.586034 -1.166122 0.823243
v -1.580454 -1.154498 0.823015
v -1.580312 -1.173522 0.806948
v -1.575081 -1.165917 0.813005
v -1.573225 -1.149058 0.814795
v -1.567181 -1.160072 0.806060
v -1.563484 -1.151597 0.801391
v -1.568549 -1.139847 0.810776
v -1.563990 -1.137062 0.802972
v -1.553507 -1.146371 0.790767
v -1.546476 -1.142541 0.785089
v -1.544160 -1.136269 0.767648
v -1.542348 -1.127733 0.766741
v -1.553758 -1.132159 0.792362
v -1.549659 -1.121246 0.790337
v -1.542820 -1.134313 0.779407
v -1.543065 -1.118969 0.777143
v -1.540744 -1.136173 0.758286
v -1.537489 -1.126217 0.760213
v -1.535392 -1.128520 0.772376
v -1.532444 -1.118270 0.766726
v -1.587116 -1.189978 0.849783
v -1.589186 -1.177563 0.847173
v -1.582680 -1.187960 0.839281
v -1.576513 -1.179185 0.838665
v -1.581994 -1.183414 0.864033
v -1.576263 -1.179379 0.858518
v -1.567589 -1.173804 0.850317
v -1.570223 -1.170947 0.831185
v -1.558956 -1.168022 0.842089
v -1.572547 -1.179113 0.875960
v -1.566630 -1.176514 0.870696
v -1.557861 -1.172976 0.862981
v -1.565565 -1.176229 0.885200
v -1.559319 -1.173114 0.885605
v -1.548385 -1.170207 0.875306
v -1.545999 -1.166975 0.850722
v -1.535747 -1.163306 0.847629
v -1.536508 -1.165337 0.864835
v -1.527910 -1.160907 0.857007
v -1.593090 -1.162327 0.842921
v -1.589810 -1.148982 0.847147
v -1.586378 -1.158070 0.832595
v -1.581530 -1.145825 0.832682
v -1.587631 -1.140137 0.849935
v -1.582708 -1.137189 0.842217
v -1.576682 -1.133581 0.832771
v -1.584186 -1.126529 0.854036
v -1.579038 -1.116309 0.851840
v -1.577413 -1.127651 0.839157
v -1.572454 -1.111457 0.842268
v -1.564776 -1.164723 0.825287
v -1.574549 -1.143447 0.820256
v -1.554587 -1.157214 0.815727
v -1.554197 -1.153500 0.807840
v -1.553250 -1.163794 0.836540
v -1.544371 -1.159936 0.828653
v -1.569701 -1.131202 0.820344
v -1.564853 -1.118958 0.820433
v -1.561555 -1.128126 0.806091
v -1.558163 -1.114601 0.810232
v -1.570879 -1.122566 0.829880
v -1.565681 -1.112579 0.827389
v -1.559051 -1.107944 0.817541
v -1.585064 -1.119918 0.861287
v -1.579973 -1.109435 0.859424
v -1.573236 -1.105295 0.848949
v -1.545432 -1.163796 0.841630
v -1.534838 -1.161113 0.840529
v -1.522222 -1.156547 0.851435
v -1.543126 -1.154149 0.813086
v -1.543159 -1.147686 0.804322
v -1.537421 -1.139609 0.797354
v -1.535009 -1.154434 0.819942
v -1.529895 -1.145638 0.813595
v -1.526672 -1.137947 0.809005
v -1.556694 -1.125215 0.798472
v -1.551390 -1.115723 0.795353
v -1.532204 -1.131610 0.791146
v -1.544866 -1.110592 0.786134
v -1.521548 -1.129236 0.802673
v -1.527146 -1.123927 0.785147
v -1.522757 -1.115550 0.779472
v -1.517098 -1.121550 0.797140
v -1.512906 -1.112196 0.791348
v -1.524737 -1.153017 0.832027
v -1.519732 -1.143392 0.825535
v -1.516423 -1.135701 0.820879
v -1.516351 -1.148867 0.844812
v -1.511370 -1.139059 0.838288
v -1.507954 -1.131369 0.833550
v -1.511344 -1.126635 0.814485
v -1.503407 -1.120315 0.826385
v -1.498616 -1.109919 0.826216
v -1.507314 -1.118947 0.809274
v -1.503852 -1.108839 0.803837
v -1.502201 -1.115955 0.817048
v -1.497514 -1.105740 0.817852
v -1.581395 -1.099032 0.870908
v -1.589591 -1.092489 0.892819
v -1.582874 -1.090282 0.880462
v -1.578376 -1.077556 0.880504
v -1.538887 -1.106618 0.776623
v -1.528542 -1.103836 0.768323
v -1.527020 -1.091221 0.765486
v -1.521412 -1.103198 0.755185
v -1.521286 -1.087107 0.754899
v -1.517003 -1.076484 0.751941
v -1.567221 -1.101599 0.839487
v -1.553047 -1.104165 0.808065
v -1.561069 -1.096367 0.830543
v -1.556006 -1.086666 0.827171
v -1.554165 -1.097477 0.815341
v -1.549908 -1.081181 0.818526
v -1.544791 -1.071733 0.814856
v -1.576865 -1.096019 0.863702
v -1.568700 -1.092849 0.849040
v -1.564202 -1.080122 0.849082
v -1.574937 -1.087264 0.866162
v -1.572001 -1.073383 0.870312
v -1.570180 -1.084099 0.858593
v -1.565097 -1.074492 0.855110
v -1.567161 -1.062623 0.868189
v -1.560840 -1.058197 0.858296
v -1.555946 -1.047690 0.855873
v -1.561984 -1.090642 0.836682
v -1.557485 -1.077916 0.836724
v -1.550769 -1.075710 0.824367
v -1.558965 -1.069166 0.846278
v -1.552987 -1.065190 0.836766
v -1.546271 -1.062983 0.824409
v -1.541772 -1.050257 0.824451
v -1.553935 -1.059306 0.843093
v -1.549678 -1.043010 0.846279
v -1.547750 -1.054234 0.833962
v -1.542773 -1.044120 0.831077
v -1.544731 -1.032758 0.843557
v -1.538517 -1.027824 0.834262
v -1.533516 -1.017825 0.831242
v -1.546819 -1.099466 0.798501
v -1.541900 -1.089170 0.795742
v -1.539927 -1.100517 0.783233
v -1.535763 -1.084259 0.786432
v -1.547850 -1.093209 0.805291
v -1.543048 -1.082255 0.803314
v -1.536737 -1.078216 0.792981
v -1.530795 -1.074176 0.783423
v -1.540262 -1.068645 0.807570
v -1.532248 -1.065451 0.792984
v -1.527761 -1.052673 0.792985
v -1.524856 -1.102005 0.773652
v -1.528960 -1.085261 0.771162
v -1.512502 -1.098107 0.764873
v -1.514542 -1.085731 0.762561
v -1.508830 -1.102973 0.785682
v -1.504678 -1.095286 0.780378
v -1.499493 -1.087045 0.774129
v -1.524746 -1.069058 0.774343
v -1.519729 -1.059157 0.771107
v -1.517999 -1.070008 0.759082
v -1.513726 -1.053838 0.762263
v -1.525659 -1.063222 0.780682
v -1.521169 -1.050438 0.780674
v -1.514593 -1.048202 0.768374
v -1.538339 -1.059892 0.810024
v -1.535450 -1.046119 0.814198
v -1.533701 -1.056726 0.802546
v -1.528628 -1.047140 0.798951
v -1.536566 -1.039301 0.821670
v -1.500247 -1.098196 0.798143
v -1.496365 -1.090508 0.793047
v -1.491092 -1.082950 0.786916
v -1.492309 -1.093201 0.811040
v -1.487901 -1.085516 0.805540
v -1.482448 -1.079342 0.799652
v -1.522613 -1.041719 0.790237
v -1.508659 -1.044144 0.758805
v -1.516671 -1.037723 0.780679
v -1.510044 -1.035451 0.768365
v -1.505486 -1.022771 0.768368
v -1.530627 -1.035281 0.812108
v -1.524359 -1.030916 0.802132
v -1.519462 -1.020317 0.799798
v -1.531644 -1.028904 0.819056
v -1.527366 -1.012642 0.822231
v -1.525408 -1.024318 0.809351
v -1.520521 -1.013702 0.807032
v -1.522304 -1.002893 0.818923
v -1.516209 -0.997457 0.810208
v -1.511087 -0.987960 0.806610
v -1.517549 -1.031946 0.786930
v -1.513230 -1.015714 0.790105
v -1.511430 -1.026758 0.777924
v -1.506412 -1.016750 0.774907
v -1.514230 -1.009354 0.797041
v -1.508281 -1.005372 0.787492
v -1.502080 -1.000521 0.778082
v -1.497074 -0.990431 0.775181
v -1.509380 -0.998509 0.795021
v -1.506491 -0.984897 0.799248
v -1.503026 -0.994406 0.784727
v -1.498471 -0.981728 0.784740
v -1.493916 -0.969058 0.784755
v -1.505060 -1.091111 0.721257
v -1.514954 -1.097681 0.746340
v -1.510972 -1.089841 0.741424
v -1.501512 -1.083644 0.730397
v -1.500283 -1.081308 0.720951
v -1.510374 -1.074074 0.742881
v -1.498789 -1.074028 0.730249
v -1.495278 -1.061844 0.731181
v -1.499346 -1.085945 0.713865
v -1.497618 -1.082267 0.720560
v -1.495535 -1.080492 0.710923
v -1.491472 -1.072166 0.720432
v -1.486388 -1.061705 0.722148
v -1.511198 -1.094208 0.754727
v -1.503203 -1.087456 0.754798
v -1.494239 -1.078909 0.747481
v -1.491651 -1.078632 0.765120
v -1.489931 -1.075536 0.755711
v -1.507896 -1.065122 0.746057
v -1.504910 -1.053352 0.752099
v -1.494510 -1.068383 0.740704
v -1.493966 -1.059224 0.740209
v -1.484504 -1.072584 0.764309
v -1.496552 -1.046195 0.755788
v -1.480885 -1.065779 0.753534
v -1.483360 -1.052022 0.751408
v -1.482940 -1.064312 0.734784
v -1.482504 -1.059620 0.731123
v -1.477620 -1.060678 0.745029
v -1.479897 -1.060070 0.741538
v -1.483554 -1.075279 0.779013
v -1.474275 -1.071673 0.791261
v -1.477990 -1.069956 0.773273
v -1.471224 -1.061236 0.764054
v -1.472516 -1.048056 0.758723
v -1.468690 -1.066516 0.785549
v -1.462513 -1.060780 0.779224
v -1.465121 -1.056273 0.762281
v -1.463480 -1.046398 0.761505
v -1.455706 -1.053659 0.772034
v -1.451195 -1.044065 0.765816
v -1.440927 -1.037863 0.762931
v -1.507924 -1.044148 0.758240
v -1.498145 -1.036452 0.760409
v -1.500246 -1.022794 0.764345
v -1.485890 -1.039755 0.759403
v -1.488850 -1.028928 0.761948
v -1.493254 -1.016807 0.764807
v -1.478034 -1.032889 0.760114
v -1.475056 -1.015525 0.761330
v -1.468511 -1.009400 0.760316
v -1.490723 -1.000083 0.768755
v -1.494347 -0.990443 0.773087
v -1.478954 -1.004688 0.763962
v -1.484478 -0.993813 0.768684
v -1.487967 -0.983867 0.772250
v -1.473587 -0.998840 0.763147
v -1.473507 -0.982584 0.764458
v -1.464456 -1.030687 0.759716
v -1.466258 -1.019958 0.759833
v -1.454774 -1.029493 0.759362
v -1.459707 -1.014029 0.758496
v -1.438627 -1.028334 0.757671
v -1.441770 -1.012568 0.754139
v -1.459248 -0.998150 0.757206
v -1.459706 -0.982181 0.756517
v -1.443883 -0.997189 0.751300
v -1.445823 -0.981748 0.748685
v -1.427781 -1.022966 0.751976
v -1.425802 -1.013080 0.747127
v -1.416624 -1.008757 0.739422
v -1.429647 -0.996630 0.743925
v -1.432316 -0.981449 0.740363
v -1.414987 -0.997958 0.734559
v -1.419185 -0.981285 0.731552
v -1.404021 -0.993086 0.725456
v -1.406069 -0.981126 0.722721
v -1.397297 -0.989431 0.719607
v -1.393934 -0.980153 0.714220
v -1.485736 -0.964879 0.776047
v -1.481843 -0.953819 0.773554
v -1.473096 -0.966304 0.764900
v -1.473686 -0.949376 0.765186
v -1.470498 -0.938840 0.761408
v -1.460333 -0.966271 0.755610
v -1.461127 -0.950421 0.754484
v -1.447404 -0.966179 0.746536
v -1.448627 -0.950481 0.744853
v -1.462332 -0.934121 0.753419
v -1.459301 -0.923913 0.749069
v -1.449912 -0.934807 0.743090
v -1.451310 -0.918984 0.741221
v -1.448223 -0.909030 0.736575
v -1.434406 -0.966062 0.737552
v -1.435918 -0.950468 0.735494
v -1.421338 -0.965920 0.728659
v -1.422999 -0.950379 0.726407
v -1.437429 -0.934874 0.733436
v -1.438941 -0.919280 0.731378
v -1.424660 -0.934838 0.724155
v -1.426321 -0.919298 0.721902
v -1.408270 -0.965778 0.719766
v -1.410080 -0.950290 0.717320
v -1.395202 -0.965636 0.710874
v -1.397161 -0.950202 0.708233
v -1.411891 -0.934803 0.714873
v -1.413701 -0.919316 0.712427
v -1.399121 -0.934768 0.705592
v -1.401081 -0.919334 0.702952
v -1.440299 -0.903852 0.729008
v -1.437131 -0.894141 0.724100
v -1.428088 -0.903794 0.719513
v -1.429407 -0.888762 0.716642
v -1.426093 -0.879271 0.711555
v -1.415578 -0.903852 0.709894
v -1.417520 -0.888412 0.707275
v -1.403063 -0.903907 0.700282
v -1.405066 -0.888489 0.697584
v -1.418577 -0.873694 0.704194
v -1.415064 -0.864405 0.698998
v -1.407052 -0.873064 0.694909
v -1.407831 -0.858656 0.691637
v -1.386945 -0.974434 0.707585
v -1.386828 -0.965569 0.705040
v -1.386278 -0.950167 0.700352
v -1.385572 -0.936106 0.694990
v -1.389218 -0.919622 0.692491
v -1.380681 -0.931874 0.689517
v -1.382288 -0.919630 0.687300
v -1.386810 -0.895454 0.621200
v -1.381588 -0.896769 0.627880
v -1.386192 -0.885622 0.616793
v -1.381070 -0.875282 0.613840
v -1.382981 -0.884475 0.620969
v -1.380549 -0.875096 0.614517
v -1.389600 -0.902847 0.689306
v -1.392830 -0.888644 0.687610
v -1.384323 -0.902848 0.685385
v -1.381622 -0.889399 0.678747
v -1.395357 -0.873412 0.684232
v -1.398044 -0.858238 0.680644
v -1.384322 -0.873996 0.672694
v -1.388317 -0.859289 0.667408
v -1.368585 -0.885428 0.667343
v -1.356069 -0.883032 0.657719
v -1.377239 -0.854490 0.645956
v -1.370268 -0.857345 0.639080
v -1.372699 -0.874370 0.661922
v -1.378350 -0.859356 0.653695
v -1.360588 -0.874570 0.651785
v -1.366376 -0.864023 0.644188
v -1.377606 -0.893857 0.614260
v -1.370219 -0.897330 0.620266
v -1.374777 -0.883388 0.608526
v -1.374855 -0.873998 0.607291
v -1.361811 -0.877663 0.598690
v -1.362418 -0.872985 0.597873
v -1.368201 -0.881123 0.614739
v -1.368972 -0.870262 0.612341
v -1.354694 -0.876328 0.604565
v -1.356879 -0.868004 0.603960
v -1.355048 -0.876996 0.594237
v -1.355558 -0.873067 0.593551
v -1.351338 -0.875938 0.599063
v -1.353935 -0.872488 0.595661
v -1.348403 -0.881552 0.651980
v -1.353086 -0.872131 0.622905
v -1.357499 -0.861776 0.624403
v -1.345523 -0.872271 0.617612
v -1.348834 -0.862405 0.618065
v -1.348035 -0.873592 0.639316
v -1.353270 -0.865069 0.632943
v -1.340062 -0.871779 0.630402
v -1.341679 -0.861146 0.627666
v -1.338898 -0.871582 0.615238
v -1.337046 -0.869009 0.617635
v -1.325950 -0.869834 0.623815
v -1.329495 -0.866493 0.623588
v -1.404124 -0.849570 0.686324
v -1.398914 -0.846254 0.679443
v -1.390096 -0.841827 0.667442
v -1.386381 -0.830464 0.665213
v -1.377569 -0.851948 0.645512
v -1.370860 -0.846798 0.636912
v -1.366420 -0.837038 0.633111
v -1.380128 -0.845487 0.651300
v -1.379053 -0.826683 0.655271
v -1.373014 -0.841235 0.641821
v -1.369085 -0.830344 0.639129
v -1.375232 -0.815555 0.652812
v -1.368010 -0.811539 0.643101
v -1.364083 -0.800646 0.640411
v -1.360309 -0.845915 0.626303
v -1.363508 -0.837051 0.630875
v -1.350611 -0.849469 0.618119
v -1.354352 -0.839378 0.625539
v -1.358382 -0.830772 0.628725
v -1.342623 -0.843108 0.623142
v -1.345432 -0.829805 0.619445
v -1.356949 -0.813260 0.630262
v -1.355937 -0.796028 0.632269
v -1.344488 -0.813334 0.620579
v -1.343372 -0.796802 0.621938
v -1.334199 -0.838198 0.619516
v -1.331800 -0.828505 0.616761
v -1.328012 -0.813444 0.614059
v -1.330069 -0.796577 0.613351
v -1.319212 -0.808382 0.609913
v -1.316758 -0.795711 0.604547
v -1.352186 -0.785469 0.628982
v -1.343963 -0.780552 0.621308
v -1.341160 -0.770604 0.616421
v -1.331299 -0.780882 0.611659
v -1.333142 -0.765487 0.608850
v -1.318783 -0.780937 0.602049
v -1.320784 -0.765518 0.599354
v -1.330133 -0.755739 0.603860
v -1.322320 -0.750422 0.596391
v -1.319107 -0.740873 0.591300
v -1.310550 -0.790171 0.598252
v -1.309339 -0.780979 0.594797
v -1.307343 -0.766310 0.589235
v -1.300535 -0.761692 0.582731
v -1.309573 -0.749690 0.586387
v -1.312790 -0.737432 0.585496
v -1.301462 -0.754552 0.581484
v -1.652937 -1.142628 0.995387
v -1.649381 -1.133903 0.992938
v -1.656668 -1.120215 1.012779
v -1.651678 -1.136873 0.999043
v -1.648718 -1.125478 1.001460
v -1.657739 -1.116466 1.016546
v -1.645454 -1.116827 1.007694
v -1.653995 -1.115356 1.012072
v -1.647793 -1.113407 1.004628
v -1.655118 -1.109497 1.017936
v -1.651634 -1.090559 1.022546
v -1.644316 -1.107871 1.009125
v -1.641972 -1.089306 1.012071
v -1.651277 -1.085391 1.025001
v -1.639883 -1.083992 1.014761
v -1.652703 -1.174984 0.971783
v -1.649724 -1.168136 0.973612
v -1.637405 -1.174931 0.966092
v -1.641693 -1.163831 0.967931
v -1.628304 -1.169810 0.968881
v -1.631481 -1.158634 0.975358
v -1.624904 -1.179516 0.957084
v -1.612321 -1.180084 0.947563
v -1.619509 -1.170918 0.964061
v -1.615803 -1.161575 0.968833
v -1.607137 -1.170955 0.954262
v -1.603248 -1.163022 0.959281
v -1.621311 -1.151030 0.978078
v -1.612117 -1.152193 0.973579
v -1.597859 -1.153031 0.966243
v -1.639366 -1.148617 0.959662
v -1.635668 -1.134505 0.959694
v -1.641451 -1.143571 0.987150
v -1.642374 -1.128401 0.984893
v -1.634823 -1.145838 0.977887
v -1.635659 -1.128344 0.968462
v -1.638929 -1.117876 0.980036
v -1.633927 -1.113196 0.970548
v -1.629309 -1.101866 0.967650
v -1.635236 -1.145256 0.948731
v -1.630862 -1.132411 0.948831
v -1.624026 -1.130325 0.936409
v -1.632517 -1.123560 0.958378
v -1.626505 -1.119443 0.948910
v -1.619761 -1.117429 0.936515
v -1.615514 -1.104386 0.936595
v -1.627563 -1.113735 0.954979
v -1.623871 -1.097417 0.958295
v -1.621532 -1.108530 0.946055
v -1.616678 -1.098525 0.942777
v -1.638264 -1.138628 0.991272
v -1.638814 -1.125330 0.993490
v -1.624071 -1.142260 0.983388
v -1.620618 -1.129438 0.988289
v -1.631981 -1.118093 0.999337
v -1.617898 -1.120400 0.991780
v -1.639874 -1.110116 0.989758
v -1.636621 -1.093768 0.988691
v -1.635005 -1.107037 0.977535
v -1.630873 -1.095507 0.974424
v -1.633145 -1.105472 1.001460
v -1.632709 -1.089168 1.001743
v -1.614912 -1.105789 0.996245
v -1.619520 -1.089745 0.999019
v -1.608954 -1.140250 0.979107
v -1.612218 -1.131127 0.984426
v -1.593946 -1.145285 0.971294
v -1.601764 -1.133606 0.980781
v -1.602446 -1.122198 0.985700
v -1.590008 -1.135813 0.976367
v -1.586466 -1.125209 0.980919
v -1.625321 -1.091004 0.965232
v -1.603149 -1.110639 0.990594
v -1.600132 -1.177622 0.937513
v -1.588446 -1.173941 0.927669
v -1.581867 -1.169024 0.928154
v -1.595528 -1.169919 0.943464
v -1.591381 -1.163978 0.948830
v -1.588324 -1.169520 0.937021
v -1.580649 -1.164991 0.937773
v -1.580993 -1.173479 0.915122
v -1.574922 -1.169361 0.916011
v -1.563976 -1.167055 0.906805
v -1.567308 -1.161977 0.928347
v -1.555177 -1.159066 0.918219
v -1.583229 -1.152496 0.959655
v -1.570857 -1.155228 0.949598
v -1.574957 -1.147706 0.961946
v -1.565436 -1.148410 0.956619
v -1.558369 -1.155073 0.939950
v -1.546152 -1.152822 0.929937
v -1.552160 -1.148597 0.947999
v -1.540257 -1.147944 0.937585
v -1.611660 -1.114613 0.922137
v -1.609070 -1.100407 0.926355
v -1.606794 -1.111402 0.914633
v -1.601798 -1.101803 0.911067
v -1.610490 -1.093469 0.933721
v -1.595590 -1.096473 0.902303
v -1.584531 -1.146800 0.966745
v -1.576346 -1.138121 0.969845
v -1.577791 -1.128096 0.977668
v -1.561615 -1.139956 0.961547
v -1.548261 -1.140745 0.953032
v -1.536162 -1.141603 0.942881
v -1.633323 -1.082371 1.008403
v -1.609111 -1.099777 0.995569
v -1.611772 -1.089240 0.996152
v -1.593178 -1.113448 0.986320
v -1.584677 -1.116504 0.983199
v -1.597984 -1.104706 0.989874
v -1.598137 -1.088298 0.991419
v -1.582996 -1.103550 0.985314
v -1.582045 -1.088199 0.987175
v -1.575579 -1.082769 0.987401
v -1.568279 -1.129483 0.972790
v -1.568408 -1.118994 0.977756
v -1.557589 -1.130452 0.966735
v -1.553953 -1.120575 0.971413
v -1.558473 -1.109694 0.978561
v -1.550850 -1.111401 0.975402
v -1.569807 -1.102325 0.982527
v -1.572796 -1.093638 0.984748
v -1.561083 -1.101472 0.980929
v -1.563346 -1.085171 0.985633
v -1.547001 -1.098849 0.978793
v -1.549719 -1.087579 0.982794
v -1.544003 -1.131158 0.958521
v -1.540126 -1.123140 0.963525
v -1.530266 -1.131432 0.950502
v -1.526258 -1.124423 0.955682
v -1.536383 -1.113737 0.968345
v -1.522575 -1.115041 0.960423
v -1.532988 -1.102001 0.972699
v -1.519032 -1.104447 0.964977
v -1.553479 -1.076555 0.987060
v -1.538995 -1.091523 0.979508
v -1.543310 -1.081771 0.983502
v -1.530831 -1.093164 0.975458
v -1.526624 -1.079795 0.979148
v -1.516844 -1.095599 0.967776
v -1.513642 -1.082376 0.971870
v -1.519142 -1.072542 0.979072
v -1.511639 -1.073595 0.974429
v -1.551756 -1.164826 0.896796
v -1.539592 -1.162171 0.886711
v -1.543056 -1.156074 0.908075
v -1.532279 -1.153837 0.898207
v -1.528069 -1.158336 0.876410
v -1.523603 -1.157924 0.865814
v -1.526976 -1.154456 0.886864
v -1.535030 -1.150272 0.919331
v -1.531572 -1.150694 0.909094
v -1.533624 -1.147478 0.930341
v -1.526254 -1.150275 0.898743
v -1.521592 -1.153358 0.876596
v -1.516702 -1.150538 0.865527
v -1.519723 -1.149007 0.887225
v -1.508163 -1.140825 0.875119
v -1.501938 -1.134763 0.874168
v -1.528644 -1.147521 0.919553
v -1.523558 -1.146686 0.909523
v -1.526144 -1.142559 0.930860
v -1.513116 -1.138811 0.921057
v -1.510220 -1.140534 0.898929
v -1.502205 -1.135564 0.891400
v -1.496662 -1.130079 0.885632
v -1.500967 -1.133380 0.909857
v -1.493899 -1.128678 0.909678
v -1.498137 -1.132122 0.900300
v -1.490902 -1.125165 0.899861
v -1.509438 -1.142579 0.858142
v -1.504647 -1.132086 0.850599
v -1.503889 -1.127567 0.841333
v -1.506293 -1.138906 0.865073
v -1.500203 -1.130254 0.866095
v -1.499475 -1.122381 0.850096
v -1.498783 -1.118019 0.842228
v -1.493176 -1.105933 0.835575
v -1.493746 -1.118412 0.859813
v -1.489524 -1.110726 0.854456
v -1.484382 -1.102157 0.848149
v -1.488770 -1.098248 0.830077
v -1.479586 -1.094473 0.842351
v -1.490692 -1.122400 0.878932
v -1.483302 -1.116637 0.892040
v -1.485501 -1.114205 0.872690
v -1.480636 -1.106521 0.866840
v -1.475409 -1.098609 0.860647
v -1.477956 -1.109636 0.886007
v -1.472187 -1.101956 0.879462
v -1.466852 -1.094863 0.873412
v -1.470250 -1.090927 0.854571
v -1.460939 -1.087184 0.866756
v -1.516537 -1.130015 0.943443
v -1.517806 -1.125082 0.951052
v -1.504718 -1.129391 0.933088
v -1.498019 -1.124728 0.933915
v -1.509113 -1.125358 0.945100
v -1.509220 -1.115963 0.952325
v -1.505077 -1.125376 0.942001
v -1.497683 -1.117431 0.942181
v -1.509421 -1.105838 0.959421
v -1.498000 -1.129457 0.921616
v -1.491828 -1.124039 0.921705
v -1.483314 -1.115900 0.910344
v -1.486488 -1.112317 0.932142
v -1.482852 -1.111939 0.921178
v -1.478230 -1.108356 0.909902
v -1.481407 -1.104931 0.931725
v -1.473829 -1.100506 0.920682
v -1.464557 -1.090992 0.920522
v -1.500455 -1.106779 0.953828
v -1.492522 -1.106772 0.947694
v -1.503352 -1.098975 0.958971
v -1.500117 -1.083788 0.963581
v -1.490149 -1.097544 0.950731
v -1.487057 -1.084730 0.954684
v -1.498363 -1.075095 0.965816
v -1.485189 -1.075996 0.957067
v -1.486316 -1.106595 0.942616
v -1.480007 -1.097906 0.940499
v -1.474953 -1.085164 0.944540
v -1.470418 -1.093010 0.930174
v -1.464510 -1.085968 0.930409
v -1.472081 -1.076072 0.948228
v -1.459463 -1.075177 0.938744
v -1.479981 -1.113445 0.899064
v -1.471308 -1.103323 0.898329
v -1.462468 -1.094482 0.897819
v -1.466781 -1.098279 0.888596
v -1.459854 -1.091714 0.887969
v -1.466510 -1.096080 0.909838
v -1.460754 -1.090444 0.909695
v -1.450533 -1.083914 0.898602
v -1.451630 -1.083432 0.878940
v -1.443653 -1.078768 0.891898
v -1.453555 -1.081224 0.920561
v -1.443491 -1.076241 0.909482
v -1.448053 -1.073687 0.927684
v -1.442334 -1.072773 0.920773
v -1.440301 -1.075950 0.898843
v -1.649148 -1.080165 1.018546
v -1.643439 -1.075310 1.009558
v -1.639034 -1.064501 1.006247
v -1.649588 -1.074659 1.025119
v -1.640957 -1.072613 1.015020
v -1.638473 -1.057302 1.015697
v -1.633642 -1.040151 1.015214
v -1.632693 -1.030267 1.012313
v -1.634968 -1.037958 1.021189
v -1.632332 -1.023420 1.022594
v -1.619326 -1.086334 0.955739
v -1.613072 -1.081904 0.946053
v -1.608430 -1.071222 0.943423
v -1.634230 -1.083298 0.987151
v -1.628134 -1.078625 0.977790
v -1.623505 -1.068077 0.974841
v -1.631399 -1.078115 0.997363
v -1.632039 -1.059451 0.998219
v -1.624850 -1.076365 0.992243
v -1.624284 -1.061218 0.982703
v -1.628209 -1.049596 0.994044
v -1.621821 -1.044599 0.984980
v -1.617022 -1.034669 0.981699
v -1.620729 -1.080061 0.962288
v -1.617342 -1.063308 0.965591
v -1.614497 -1.075451 0.952820
v -1.609868 -1.064806 0.950129
v -1.618747 -1.057204 0.971914
v -1.612643 -1.053017 0.962565
v -1.606370 -1.048072 0.953427
v -1.601566 -1.038018 0.950236
v -1.614202 -1.046265 0.969582
v -1.610728 -1.029435 0.972877
v -1.607690 -1.042133 0.959557
v -1.603169 -1.031056 0.957498
v -1.605840 -1.019744 0.969347
v -1.599620 -1.014266 0.960795
v -1.594648 -1.004815 0.957007
v -1.604422 -1.089364 0.924326
v -1.598046 -1.085184 0.914323
v -1.593419 -1.074317 0.912006
v -1.605712 -1.083329 0.930630
v -1.602138 -1.066637 0.933909
v -1.599488 -1.078469 0.921400
v -1.594749 -1.068100 0.918518
v -1.597416 -1.056231 0.931125
v -1.591122 -1.051438 0.921796
v -1.586329 -1.041237 0.918798
v -1.590696 -1.086638 0.898973
v -1.587009 -1.069939 0.902244
v -1.584400 -1.081549 0.889955
v -1.579574 -1.071466 0.886905
v -1.588429 -1.063420 0.909048
v -1.582310 -1.059369 0.899720
v -1.575908 -1.054753 0.890185
v -1.571156 -1.044415 0.887387
v -1.583716 -1.052927 0.906435
v -1.580076 -1.036229 0.909722
v -1.577275 -1.048474 0.896715
v -1.572628 -1.037742 0.894359
v -1.603521 -1.060334 0.940471
v -1.598894 -1.049609 0.938035
v -1.595343 -1.032866 0.941330
v -1.592437 -1.045340 0.928142
v -1.587865 -1.034406 0.925939
v -1.596599 -1.027131 0.947239
v -1.581352 -1.030346 0.915812
v -1.575234 -1.026255 0.906482
v -1.568980 -1.021023 0.897641
v -1.564061 -1.011312 0.894148
v -1.590481 -1.023033 0.937909
v -1.584274 -1.017663 0.929229
v -1.579327 -1.008080 0.925575
v -1.592111 -1.015848 0.945441
v -1.589905 -1.001696 0.949822
v -1.585454 -1.012141 0.934893
v -1.581388 -0.998982 0.935125
v -1.577319 -0.985850 0.935362
v -1.576812 -1.019203 0.913875
v -1.574446 -1.004856 0.918151
v -1.570187 -1.015360 0.903467
v -1.566106 -1.002226 0.903696
v -1.572779 -0.996194 0.920271
v -1.568153 -0.993140 0.913241
v -1.562023 -0.989105 0.903928
v -1.570622 -0.982207 0.924723
v -1.566128 -0.970922 0.923022
v -1.563145 -0.983766 0.909378
v -1.559494 -0.967031 0.912665
v -1.628553 -1.074596 1.004981
v -1.628854 -1.056532 1.004628
v -1.614857 -1.074168 0.997254
v -1.611400 -1.056184 0.999368
v -1.604773 -1.049909 0.998989
v -1.626186 -1.042167 1.004389
v -1.626462 -1.027783 1.006006
v -1.618644 -1.041479 0.997525
v -1.617070 -1.025945 0.991612
v -1.623203 -1.034948 1.010292
v -1.623059 -1.022895 1.010410
v -1.609767 -1.039106 1.001397
v -1.612458 -1.021677 1.000799
v -1.597062 -1.071986 0.993117
v -1.601387 -1.060702 0.996318
v -1.586990 -1.076828 0.989780
v -1.590473 -1.065901 0.993287
v -1.594893 -1.054657 0.995843
v -1.579401 -1.070149 0.990515
v -1.578090 -1.053397 0.991416
v -1.611478 -1.023602 0.979300
v -1.594845 -1.038722 0.995422
v -1.596576 -1.023206 0.993079
v -1.579748 -1.037856 0.989168
v -1.582114 -1.022567 0.985999
v -1.612173 -1.013597 0.990670
v -1.610658 -1.008595 0.998749
v -1.606822 -1.011171 0.979048
v -1.602154 -0.998832 0.978814
v -1.600500 -1.008750 0.966682
v -1.595826 -0.996377 0.966359
v -1.601100 -1.006168 0.990137
v -1.599736 -0.993297 0.987520
v -1.583449 -1.006910 0.984170
v -1.586894 -0.991384 0.980503
v -1.591335 -0.982588 0.965789
v -1.588104 -0.976062 0.975295
v -1.587241 -0.962051 0.975866
v -1.577374 -0.987519 0.980468
v -1.578965 -0.975065 0.978238
v -1.585108 -0.958601 0.978624
v -1.565234 -1.068243 0.989331
v -1.567628 -1.052509 0.988733
v -1.569124 -1.037160 0.985261
v -1.570742 -1.021767 0.982130
v -1.555800 -1.067137 0.988655
v -1.558341 -1.051455 0.987865
v -1.540735 -1.065250 0.986919
v -1.544402 -1.049818 0.986882
v -1.533458 -1.058787 0.986793
v -1.535010 -1.048727 0.986152
v -1.560006 -1.036167 0.984174
v -1.562042 -1.020923 0.980499
v -1.546540 -1.034528 0.983554
v -1.546301 -1.018858 0.979039
v -1.536783 -1.033306 0.983298
v -1.537833 -1.022740 0.980283
v -1.528929 -1.069527 0.983583
v -1.523880 -1.063812 0.982630
v -1.524266 -1.047753 0.983746
v -1.510030 -1.063328 0.976465
v -1.507384 -1.045634 0.978333
v -1.538468 -1.012693 0.976636
v -1.525833 -1.032179 0.981616
v -1.530430 -1.017100 0.977313
v -1.510876 -1.030829 0.978233
v -1.511206 -1.015159 0.973397
v -1.588244 -0.993037 0.951934
v -1.583454 -0.989886 0.944669
v -1.573491 -1.006181 0.980946
v -1.575531 -0.997911 0.981243
v -1.585971 -0.978825 0.956285
v -1.581449 -0.967653 0.954455
v -1.578480 -0.980393 0.940940
v -1.574843 -0.963649 0.944228
v -1.587584 -0.971689 0.963761
v -1.582707 -0.961837 0.960439
v -1.576391 -0.956760 0.951424
v -1.572261 -0.974957 0.932332
v -1.567353 -0.965217 0.928882
v -1.561067 -0.960028 0.919995
v -1.565230 -1.005493 0.978745
v -1.569479 -0.991253 0.978815
v -1.550487 -1.004189 0.975260
v -1.552353 -0.988722 0.972740
v -1.569776 -0.974285 0.975879
v -1.572883 -0.959260 0.971745
v -1.554056 -0.973196 0.970433
v -1.557743 -0.958379 0.965547
v -1.538773 -1.003088 0.972861
v -1.539299 -0.987838 0.968106
v -1.529982 -1.002212 0.971350
v -1.530841 -0.987080 0.966162
v -1.515924 -1.000898 0.968430
v -1.519312 -0.985974 0.963932
v -1.539994 -0.972380 0.964659
v -1.540721 -0.958469 0.959501
v -1.533098 -0.953697 0.955081
v -1.532109 -0.971827 0.961969
v -1.532805 -0.963624 0.959666
v -1.522078 -0.970827 0.960244
v -1.525431 -0.957063 0.956189
v -1.554930 -0.956002 0.910690
v -1.583748 -0.950973 0.972556
v -1.584546 -0.947861 0.975861
v -1.570268 -0.952623 0.942100
v -1.576952 -0.945877 0.963913
v -1.568233 -0.945269 0.952469
v -1.563633 -0.948396 0.932182
v -1.558868 -0.938084 0.929874
v -1.556177 -0.950030 0.916888
v -1.552191 -0.933467 0.919972
v -1.559960 -0.940110 0.944914
v -1.556765 -0.930524 0.939976
v -1.552848 -0.927011 0.927156
v -1.547321 -0.922901 0.917056
v -1.553965 -0.919253 0.939118
v -1.548152 -0.915142 0.926648
v -1.542648 -0.900557 0.925406
v -1.576681 -0.945027 0.968579
v -1.562146 -0.947322 0.959749
v -1.548649 -0.942743 0.951612
v -1.548133 -0.928631 0.943805
v -1.534478 -0.941891 0.950200
v -1.536664 -0.926983 0.944719
v -1.524425 -0.940564 0.950329
v -1.525898 -0.925401 0.945776
v -1.548906 -0.917545 0.939640
v -1.538760 -0.912305 0.938189
v -1.539981 -0.902558 0.930661
v -1.526625 -0.916544 0.942627
v -1.573204 -1.066623 0.877615
v -1.568449 -1.056293 0.874840
v -1.564791 -1.039562 0.878124
v -1.562006 -1.051696 0.865278
v -1.557318 -1.041118 0.862785
v -1.566100 -1.033520 0.884369
v -1.550807 -1.036769 0.852941
v -1.559968 -1.029488 0.875058
v -1.553660 -1.024386 0.866068
v -1.548770 -1.014562 0.862721
v -1.561512 -1.022570 0.882297
v -1.557854 -1.005838 0.885581
v -1.554902 -1.018593 0.872033
v -1.550380 -1.007394 0.870241
v -1.552865 -0.996386 0.881813
v -1.548130 -0.993272 0.874623
v -1.546186 -1.025942 0.850729
v -1.542528 -1.009211 0.854013
v -1.539609 -1.021842 0.840604
v -1.535054 -1.010766 0.838674
v -1.543704 -1.003666 0.859696
v -1.537571 -0.999635 0.850385
v -1.532674 -0.996415 0.842948
v -1.539619 -0.990547 0.859930
v -1.535534 -0.977427 0.860165
v -1.531002 -0.987751 0.845076
v -1.528836 -0.973779 0.849528
v -1.558997 -1.000417 0.891124
v -1.554912 -0.987298 0.891358
v -1.550828 -0.974178 0.891593
v -1.546458 -0.984609 0.876751
v -1.544163 -0.970407 0.881096
v -1.556960 -0.978210 0.900904
v -1.552015 -0.968591 0.897324
v -1.545761 -0.963283 0.888567
v -1.541667 -0.981459 0.869476
v -1.536689 -0.971963 0.865756
v -1.530468 -0.966532 0.857139
v -1.483563 -1.090180 0.823858
v -1.477882 -1.082500 0.817380
v -1.472424 -1.076364 0.811498
v -1.474222 -1.087610 0.836342
v -1.467281 -1.079936 0.828896
v -1.461818 -1.073835 0.823020
v -1.464829 -1.084500 0.848638
v -1.457119 -1.076828 0.840602
v -1.451581 -1.071304 0.834826
v -1.455432 -1.081426 0.860940
v -1.445125 -1.072681 0.851807
v -1.443652 -1.069371 0.843769
v -1.528410 -1.006915 0.828268
v -1.524326 -0.993796 0.828502
v -1.520241 -0.980676 0.828737
v -1.517212 -0.991988 0.815931
v -1.513127 -0.978869 0.816165
v -1.526373 -0.984708 0.838048
v -1.521362 -0.975335 0.834189
v -1.515175 -0.969781 0.825711
v -1.504676 -0.976182 0.801562
v -1.499881 -0.973030 0.794283
v -1.495998 -1.062842 0.968825
v -1.493834 -1.050140 0.971571
v -1.481559 -1.061088 0.961292
v -1.484209 -1.052700 0.966150
v -1.503832 -1.009239 0.969430
v -1.468704 -1.064196 0.952557
v -1.455802 -1.065491 0.943456
v -1.503603 -0.999840 0.965335
v -1.504174 -0.984645 0.960292
v -1.505777 -0.969340 0.956647
v -1.506173 -0.954583 0.952529
v -1.499383 -0.949222 0.949728
v -1.446031 -1.078385 0.873248
v -1.436987 -1.071301 0.864348
v -1.438004 -1.074102 0.886273
v -1.427455 -1.066028 0.875821
v -1.420505 -1.060233 0.875595
v -1.437890 -1.071244 0.909279
v -1.444187 -1.065581 0.932673
v -1.434159 -1.062788 0.920693
v -1.425957 -1.053001 0.920648
v -1.430675 -1.066424 0.898684
v -1.421021 -1.057117 0.898563
v -1.423914 -1.061603 0.888438
v -1.418032 -1.056034 0.888036
v -1.426295 -1.059025 0.908980
v -1.420817 -1.052279 0.908947
v -1.410217 -1.044913 0.898594
v -1.403200 -1.038056 0.898745
v -1.524321 -0.962617 0.847849
v -1.539617 -0.959346 0.879273
v -1.548299 -0.951852 0.900610
v -1.543606 -0.941228 0.898380
v -1.540824 -0.953454 0.885346
v -1.536965 -0.936745 0.888606
v -1.532156 -0.926447 0.886017
v -1.532912 -0.955278 0.869031
v -1.528215 -0.944544 0.866929
v -1.525483 -0.956834 0.853798
v -1.521581 -0.940153 0.857053
v -1.534371 -0.948434 0.876208
v -1.529505 -0.938330 0.873371
v -1.522951 -0.933631 0.863856
v -1.516791 -0.929750 0.854581
v -1.525611 -0.921632 0.876626
v -1.520702 -0.911665 0.873658
v -1.518164 -0.923207 0.861405
v -1.514250 -0.906516 0.864657
v -1.509246 -0.896882 0.861302
v -1.509026 -0.965870 0.816421
v -1.517577 -0.958663 0.837462
v -1.512908 -0.947806 0.835496
v -1.510156 -0.960209 0.822231
v -1.506254 -0.943534 0.825483
v -1.501500 -0.932996 0.823146
v -1.502263 -0.962039 0.805893
v -1.497640 -0.951023 0.804059
v -1.494870 -0.963520 0.790609
v -1.491012 -0.946902 0.793872
v -1.503776 -0.954956 0.813365
v -1.498850 -0.945059 0.810240
v -1.492429 -0.940111 0.801022
v -1.486297 -0.936201 0.791712
v -1.494943 -0.928409 0.813489
v -1.490096 -0.918187 0.810791
v -1.487566 -0.929923 0.798263
v -1.483622 -0.913281 0.801509
v -1.519056 -0.951703 0.844785
v -1.514154 -0.941704 0.841822
v -1.507648 -0.936892 0.832436
v -1.510247 -0.925034 0.845074
v -1.505371 -0.914939 0.842222
v -1.502832 -0.926575 0.829843
v -1.498926 -0.909905 0.833094
v -1.511519 -0.918835 0.851512
v -1.506823 -0.908074 0.849436
v -1.500111 -0.904025 0.839162
v -1.496240 -0.922082 0.820086
v -1.491510 -0.911447 0.817863
v -1.484833 -0.907271 0.807736
v -1.478684 -0.903383 0.798447
v -1.493963 -0.900135 0.829873
v -1.502892 -0.891401 0.852683
v -1.497790 -0.882099 0.848947
v -1.495487 -0.892944 0.837475
v -1.493143 -0.879180 0.841935
v -1.487577 -0.894777 0.821110
v -1.482507 -0.885350 0.817520
v -1.480173 -0.896317 0.805904
v -1.477692 -0.882325 0.810254
v -1.488659 -0.889216 0.826805
v -1.484420 -0.876333 0.827057
v -1.475918 -0.873625 0.812514
v -1.480180 -0.863451 0.827309
v -1.473395 -0.859559 0.816829
v -1.468723 -0.848667 0.814956
v -1.549797 -0.945107 0.907613
v -1.544995 -0.934955 0.904816
v -1.538348 -0.930327 0.895249
v -1.540952 -0.918078 0.908053
v -1.535805 -0.908618 0.905133
v -1.533454 -0.919775 0.893080
v -1.530371 -0.905738 0.897249
v -1.542253 -0.912006 0.914029
v -1.536481 -0.899276 0.915007
v -1.528170 -0.896886 0.900064
v -1.526748 -0.915492 0.883080
v -1.522082 -0.902998 0.883137
v -1.515267 -0.900700 0.870758
v -1.523409 -0.894312 0.892684
v -1.510848 -0.939074 0.948776
v -1.514097 -0.924100 0.944458
v -1.500529 -0.938037 0.947050
v -1.501539 -0.922819 0.942467
v -1.525769 -0.907077 0.934554
v -1.526777 -0.897754 0.924993
v -1.513346 -0.892625 0.919345
v -1.518066 -0.910481 0.937266
v -1.515892 -0.902131 0.930115
v -1.501487 -0.908577 0.934279
v -1.508011 -0.898787 0.926328
v -1.504126 -0.888785 0.915226
v -1.491162 -0.903131 0.928815
v -1.492834 -0.893488 0.919633
v -1.480603 -0.888928 0.914736
v -1.532265 -0.888854 0.915588
v -1.525463 -0.883945 0.904266
v -1.521022 -0.871649 0.901844
v -1.517506 -0.889808 0.883072
v -1.511124 -0.887905 0.870841
v -1.507078 -0.874361 0.870794
v -1.518610 -0.884533 0.888757
v -1.514744 -0.867595 0.893192
v -1.512928 -0.878901 0.880476
v -1.502495 -0.865851 0.880298
v -1.509622 -0.852179 0.890612
v -1.508053 -0.844358 0.887262
v -1.500821 -0.852328 0.883225
v -1.503334 -0.839480 0.881234
v -1.527999 -0.884429 0.914640
v -1.521117 -0.880728 0.911942
v -1.519407 -0.869037 0.906886
v -1.502659 -0.880892 0.907987
v -1.510398 -0.864530 0.900706
v -1.489666 -0.875542 0.898264
v -1.495139 -0.865021 0.889673
v -1.494361 -0.884969 0.910647
v -1.481206 -0.881942 0.906891
v -1.509435 -0.853014 0.894940
v -1.507888 -0.840305 0.887413
v -1.502375 -0.851785 0.887487
v -1.506315 -0.838065 0.885311
v -1.504055 -0.886004 0.858084
v -1.498894 -0.874398 0.857793
v -1.489898 -0.868767 0.847873
v -1.492827 -0.861695 0.870679
v -1.489139 -0.863210 0.858647
v -1.484705 -0.859672 0.847129
v -1.489337 -0.854951 0.870867
v -1.480919 -0.852518 0.858968
v -1.486193 -0.867266 0.836775
v -1.480377 -0.856103 0.836115
v -1.475943 -0.841292 0.835479
v -1.474894 -0.852539 0.824215
v -1.470009 -0.842633 0.821143
v -1.474013 -0.846464 0.853226
v -1.473001 -0.838560 0.848931
v -1.481386 -0.873043 0.893494
v -1.482138 -0.864633 0.883324
v -1.471138 -0.859881 0.878704
v -1.470432 -0.873891 0.898433
v -1.470127 -0.868393 0.890855
v -1.460151 -0.869357 0.897030
v -1.459319 -0.861096 0.887447
v -1.482625 -0.858265 0.873512
v -1.470885 -0.853489 0.870526
v -1.458387 -0.853610 0.877999
v -1.449694 -0.853793 0.884946
v -1.463698 -0.845477 0.863644
v -1.458791 -0.835527 0.855565
v -1.449603 -0.829455 0.852574
v -1.448911 -0.845958 0.875467
v -1.448182 -0.837706 0.865914
v -1.439022 -0.838308 0.872618
v -1.438523 -0.831766 0.861487
v -1.501237 -1.039158 0.976679
v -1.502799 -1.030208 0.975793
v -1.503889 -1.019307 0.973472
v -1.493047 -1.041793 0.972548
v -1.475098 -1.054163 0.960751
v -1.478975 -1.046239 0.964571
v -1.493296 -1.029611 0.972153
v -1.496532 -1.013964 0.969337
v -1.478373 -1.028807 0.965672
v -1.479643 -1.013126 0.963929
v -1.466435 -1.055319 0.955462
v -1.464943 -1.044669 0.957343
v -1.453014 -1.056429 0.947034
v -1.450674 -1.044098 0.950012
v -1.462175 -1.026783 0.958565
v -1.466019 -1.012164 0.959318
v -1.448937 -1.031250 0.952200
v -1.455825 -1.020136 0.956639
v -1.457890 -1.011524 0.956945
v -1.447783 -1.022772 0.953653
v -1.446598 -1.010376 0.955127
v -1.495362 -0.999159 0.963109
v -1.495998 -0.983988 0.957980
v -1.482498 -0.998012 0.960123
v -1.485606 -0.982988 0.955990
v -1.497525 -0.968656 0.954434
v -1.498474 -0.959416 0.952330
v -1.488269 -0.967805 0.952434
v -1.492038 -0.953298 0.949385
v -1.469390 -0.996765 0.957522
v -1.471269 -0.981504 0.953833
v -1.460448 -0.995835 0.956206
v -1.461792 -0.980383 0.953213
v -1.444893 -0.994130 0.955085
v -1.448821 -0.978741 0.952974
v -1.472752 -0.966241 0.949859
v -1.474212 -0.950940 0.946085
v -1.463300 -0.965128 0.949207
v -1.464983 -0.949907 0.945143
v -1.449078 -0.962935 0.949351
v -1.453711 -0.948381 0.945507
v -1.437629 -0.987998 0.954425
v -1.439030 -0.977508 0.952763
v -1.440340 -0.966751 0.950600
v -1.440371 -1.056152 0.937588
v -1.437231 -1.042364 0.942577
v -1.432325 -1.055010 0.929640
v -1.425515 -1.044025 0.930163
v -1.431287 -1.035399 0.942295
v -1.426114 -1.035422 0.938323
v -1.440306 -1.034140 0.947816
v -1.418504 -1.034586 0.930956
v -1.433735 -1.027331 0.947044
v -1.430859 -1.009444 0.951498
v -1.419942 -1.027345 0.937854
v -1.416181 -1.014304 0.942939
v -1.415851 -1.041394 0.917614
v -1.409273 -1.039323 0.908117
v -1.411941 -1.033627 0.922662
v -1.402648 -1.032883 0.908381
v -1.407571 -1.024000 0.928297
v -1.403867 -1.014649 0.933068
v -1.396377 -1.022025 0.916954
v -1.392470 -1.014231 0.921996
v -1.425452 -1.003752 0.951064
v -1.414633 -1.005685 0.944906
v -1.401601 -1.005773 0.935968
v -1.389055 -1.004945 0.926391
v -1.435760 -0.998442 0.954883
v -1.441497 -0.956560 0.948166
v -1.442622 -0.946883 0.945846
v -1.429555 -0.992487 0.953098
v -1.429119 -0.976393 0.951784
v -1.412775 -0.991215 0.947242
v -1.411952 -0.975601 0.948212
v -1.406300 -0.970255 0.946898
v -1.432900 -0.960870 0.949158
v -1.432712 -0.945607 0.945789
v -1.417359 -0.959328 0.948284
v -1.419740 -0.943966 0.945548
v -1.408433 -0.958404 0.946948
v -1.410107 -0.942789 0.945131
v -1.398255 -0.989402 0.939723
v -1.401413 -0.980919 0.943859
v -1.385800 -0.992131 0.930557
v -1.392297 -0.982635 0.938467
v -1.396232 -0.974599 0.942272
v -1.383911 -0.983390 0.932965
v -1.382100 -0.973178 0.935266
v -1.395119 -0.957168 0.944131
v -1.394295 -0.942275 0.944059
v -1.380706 -0.956062 0.939144
v -1.385294 -0.947541 0.943197
v -1.387264 -0.936917 0.943842
v -1.375635 -0.950059 0.938517
v -1.378515 -0.940603 0.941909
v -1.491899 -0.937218 0.945329
v -1.492990 -0.922028 0.940640
v -1.492997 -0.912824 0.936322
v -1.474226 -0.936213 0.942229
v -1.479582 -0.920826 0.937567
v -1.467033 -0.930860 0.939570
v -1.467965 -0.919661 0.935606
v -1.465983 -0.940934 0.942752
v -1.458120 -0.934267 0.941409
v -1.457645 -0.918238 0.936082
v -1.483920 -0.906955 0.930514
v -1.481812 -0.898286 0.923691
v -1.467190 -0.903804 0.927851
v -1.472613 -0.892014 0.918139
v -1.458486 -0.906924 0.930670
v -1.470714 -0.883943 0.910311
v -1.444315 -0.931661 0.941792
v -1.445857 -0.916592 0.936751
v -1.458779 -0.897326 0.924199
v -1.459280 -0.889376 0.917630
v -1.447454 -0.900503 0.928504
v -1.448321 -0.887725 0.918938
v -1.437063 -0.894079 0.926831
v -1.437897 -0.886072 0.920655
v -1.434305 -0.930349 0.941866
v -1.435614 -0.915197 0.937128
v -1.421705 -0.928706 0.941912
v -1.423323 -0.913553 0.937411
v -1.411672 -0.927386 0.942014
v -1.413194 -0.912198 0.937640
v -1.436437 -0.903790 0.932409
v -1.425357 -0.897780 0.930644
v -1.426714 -0.884342 0.922253
v -1.414132 -0.901654 0.933832
v -1.399607 -0.925741 0.942470
v -1.401911 -0.910550 0.938697
v -1.414865 -0.891769 0.929330
v -1.415383 -0.882693 0.923273
v -1.403621 -0.895359 0.932691
v -1.404799 -0.881177 0.924093
v -1.392905 -0.889065 0.931392
v -1.391345 -0.878239 0.923908
v -1.459810 -0.879744 0.908862
v -1.452062 -0.871081 0.902471
v -1.446894 -0.862713 0.896199
v -1.448767 -0.880490 0.913012
v -1.438310 -0.873765 0.910543
v -1.438375 -0.864163 0.901795
v -1.442302 -0.855028 0.890558
v -1.427775 -0.867040 0.908015
v -1.427849 -0.857251 0.899479
v -1.417698 -0.850338 0.897451
v -1.437182 -0.846289 0.884221
v -1.431355 -0.838609 0.877631
v -1.425714 -0.833878 0.871994
v -1.427957 -0.847194 0.890895
v -1.417606 -0.840875 0.887300
v -1.417200 -0.833831 0.877572
v -1.427154 -0.876258 0.916420
v -1.416261 -0.870149 0.913573
v -1.416918 -0.859713 0.904839
v -1.405254 -0.864040 0.910639
v -1.406073 -0.853669 0.902424
v -1.405114 -0.873388 0.918654
v -1.396535 -0.866846 0.914366
v -1.394893 -0.857159 0.906819
v -1.406875 -0.843434 0.894233
v -1.388972 -0.924206 0.943356
v -1.390784 -0.908839 0.940222
v -1.375204 -0.923116 0.943328
v -1.379968 -0.907188 0.941638
v -1.368021 -0.917215 0.943593
v -1.369507 -0.905716 0.942297
v -1.391968 -0.898802 0.936583
v -1.381676 -0.892229 0.935232
v -1.382524 -0.881018 0.927592
v -1.370256 -0.895325 0.939319
v -1.473212 -0.829402 0.833992
v -1.466673 -0.825208 0.824683
v -1.461987 -0.815845 0.822366
v -1.469716 -0.828822 0.842061
v -1.460109 -0.820631 0.833205
v -1.460207 -0.815210 0.824680
v -1.459930 -0.828828 0.846762
v -1.449241 -0.825336 0.845423
v -1.438056 -0.824972 0.850312
v -1.463264 -1.067896 0.802175
v -1.454900 -1.062932 0.801201
v -1.454521 -1.067173 0.815580
v -1.447692 -1.061380 0.808738
v -1.462155 -1.064445 0.793614
v -1.453819 -1.059430 0.792587
v -1.442064 -1.056552 0.803084
v -1.445055 -1.050978 0.783481
v -1.439547 -1.045227 0.777666
v -1.431848 -1.037555 0.769639
v -1.433724 -1.048884 0.794564
v -1.428144 -1.043687 0.788846
v -1.420714 -1.036432 0.779116
v -1.444447 -1.067160 0.830239
v -1.436140 -1.059668 0.819757
v -1.437287 -1.068444 0.847460
v -1.436229 -1.066476 0.841365
v -1.425076 -1.057689 0.831078
v -1.430570 -1.054398 0.814026
v -1.419537 -1.052181 0.825305
v -1.422014 -1.046683 0.803642
v -1.421374 -1.043142 0.794262
v -1.412779 -1.042189 0.800973
v -1.411654 -1.039409 0.793677
v -1.412481 -1.046760 0.818391
v -1.402870 -1.040616 0.809313
v -1.397066 -1.037141 0.803895
v -1.426331 -1.031873 0.763836
v -1.420302 -1.031357 0.769265
v -1.410762 -1.031391 0.775520
v -1.398984 -1.030537 0.782951
v -1.389663 -1.026137 0.781212
v -1.389445 -1.031482 0.796481
v -1.381195 -1.025061 0.788373
v -1.419591 -1.024137 0.755278
v -1.419192 -1.018732 0.745862
v -1.410232 -1.018647 0.752531
v -1.409415 -1.011560 0.742553
v -1.410089 -1.027419 0.768471
v -1.397804 -1.017903 0.759887
v -1.397226 -1.012584 0.752160
v -1.408667 -1.003946 0.732483
v -1.399389 -1.004389 0.739052
v -1.387870 -1.013285 0.758739
v -1.387491 -1.006355 0.748239
v -1.375875 -1.000135 0.742876
v -1.398783 -0.998958 0.731628
v -1.390587 -0.990055 0.724866
v -1.385376 -0.982019 0.718652
v -1.387241 -0.998424 0.737565
v -1.376268 -0.992538 0.734251
v -1.377013 -0.982226 0.725151
v -1.398325 -1.026589 0.774415
v -1.388848 -1.021524 0.772682
v -1.375526 -1.020549 0.782774
v -1.376919 -1.012800 0.762962
v -1.376711 -1.008722 0.755970
v -1.365661 -1.009842 0.761361
v -1.365500 -1.003149 0.750332
v -1.366597 -1.014760 0.774318
v -1.354780 -1.008926 0.765640
v -1.354244 -1.005848 0.758933
v -1.365399 -0.995985 0.739221
v -1.429721 -1.066249 0.857373
v -1.424020 -1.061981 0.851817
v -1.415382 -1.054313 0.843069
v -1.424407 -1.064122 0.866082
v -1.417196 -1.058026 0.865735
v -1.406911 -1.050001 0.855744
v -1.409754 -1.049485 0.837415
v -1.401201 -1.045800 0.850199
v -1.402898 -1.044806 0.830858
v -1.391970 -1.038010 0.820588
v -1.386156 -1.034613 0.815184
v -1.393549 -1.041059 0.843013
v -1.382966 -1.034587 0.833097
v -1.377180 -1.030978 0.827656
v -1.406483 -1.047983 0.876380
v -1.401959 -1.045962 0.866319
v -1.403993 -1.043009 0.887132
v -1.398942 -1.041764 0.876429
v -1.395573 -1.041092 0.866097
v -1.398025 -1.038069 0.887339
v -1.387396 -1.033280 0.876892
v -1.384488 -1.035088 0.854778
v -1.375905 -1.030047 0.846794
v -1.370155 -1.026162 0.841305
v -1.376528 -1.027520 0.865949
v -1.370336 -1.022434 0.865913
v -1.372640 -1.026881 0.855323
v -1.365238 -1.020408 0.855314
v -1.379818 -1.029878 0.809009
v -1.369874 -1.022643 0.799376
v -1.370503 -1.025861 0.821117
v -1.360964 -1.018903 0.811870
v -1.361451 -1.019829 0.832872
v -1.353695 -1.014312 0.825393
v -1.353240 -1.012396 0.844112
v -1.349629 -1.011349 0.833737
v -1.364114 -1.018833 0.793900
v -1.355160 -1.015433 0.806454
v -1.356704 -1.015208 0.787205
v -1.344939 -1.009470 0.776583
v -1.347232 -1.012402 0.799524
v -1.335294 -1.008001 0.789135
v -1.347875 -1.010966 0.819998
v -1.346887 -1.007358 0.844114
v -1.342097 -1.005912 0.833761
v -1.338098 -1.006997 0.811389
v -1.326113 -1.002960 0.801063
v -1.329193 -0.999823 0.822945
v -1.318614 -0.996062 0.812599
v -1.312657 -0.991986 0.812904
v -1.488672 -0.958099 0.781959
v -1.483708 -0.948334 0.778593
v -1.477467 -0.943170 0.769631
v -1.479801 -0.931787 0.781832
v -1.475020 -0.921272 0.779328
v -1.472565 -0.933154 0.766553
v -1.468657 -0.916607 0.769792
v -1.481091 -0.925282 0.788719
v -1.476321 -0.914723 0.786266
v -1.469886 -0.910352 0.776391
v -1.466262 -0.928241 0.757303
v -1.461421 -0.917974 0.754513
v -1.455057 -0.913312 0.744974
v -1.463815 -0.906343 0.767000
v -1.472413 -0.898176 0.789505
v -1.467439 -0.888454 0.786088
v -1.465177 -0.899543 0.774226
v -1.461270 -0.882996 0.777465
v -1.456234 -0.873525 0.773760
v -1.457513 -0.901427 0.757752
v -1.452610 -0.891413 0.754672
v -1.450277 -0.902794 0.742473
v -1.446370 -0.886247 0.745713
v -1.458681 -0.895423 0.764063
v -1.454034 -0.884363 0.762186
v -1.447476 -0.880494 0.751734
v -1.441405 -0.876484 0.742343
v -1.451544 -0.870427 0.766506
v -1.443217 -0.867540 0.751888
v -1.438958 -0.854586 0.752041
v -1.473510 -0.892464 0.795479
v -1.469251 -0.879510 0.795633
v -1.462305 -0.877535 0.783151
v -1.471063 -0.870566 0.805177
v -1.464992 -0.866556 0.795786
v -1.458046 -0.864581 0.783304
v -1.453787 -0.851627 0.783458
v -1.466047 -0.861013 0.801565
v -1.462139 -0.844466 0.804804
v -1.459858 -0.855636 0.792848
v -1.454903 -0.845833 0.789525
v -1.449770 -0.861727 0.768766
v -1.447239 -0.847717 0.773052
v -1.445029 -0.858596 0.761432
v -1.440003 -0.849085 0.757773
v -1.448653 -0.840707 0.780520
v -1.443852 -0.898382 0.732646
v -1.439134 -0.887614 0.730433
v -1.432647 -0.883453 0.720317
v -1.435226 -0.871067 0.733672
v -1.430200 -0.861555 0.730015
v -1.427990 -0.872435 0.718393
v -1.425457 -0.858422 0.722678
v -1.436271 -0.865565 0.739406
v -1.432012 -0.852611 0.739559
v -1.423683 -0.849722 0.724938
v -1.421442 -0.868524 0.707989
v -1.417183 -0.855570 0.708142
v -1.410237 -0.853595 0.695661
v -1.418995 -0.846626 0.717687
v -1.433824 -0.843666 0.749103
v -1.463482 -0.837748 0.811937
v -1.428407 -0.825827 0.856708
v -1.381125 -0.974333 0.713273
v -1.365847 -0.986650 0.731360
v -1.366049 -0.974455 0.723394
v -1.356310 -0.966679 0.722580
v -1.354221 -0.997576 0.744643
v -1.344043 -1.006119 0.764744
v -1.343521 -0.999705 0.753351
v -1.333744 -0.993557 0.748497
v -1.354456 -0.989619 0.736614
v -1.355370 -0.976433 0.727672
v -1.343655 -0.983252 0.734117
v -1.345033 -0.970873 0.726134
v -1.343089 -0.992596 0.741837
v -1.333232 -0.985080 0.739771
v -1.332956 -0.974783 0.730728
v -1.333621 -0.965318 0.723771
v -1.323396 -0.977564 0.737720
v -1.323320 -0.968153 0.728847
v -1.312369 -0.961530 0.725957
v -1.337466 -1.005456 0.769733
v -1.331859 -1.000466 0.764051
v -1.325302 -0.992789 0.756901
v -1.326157 -1.003402 0.780846
v -1.320611 -0.997943 0.775082
v -1.315410 -0.990260 0.768973
v -1.320135 -0.984406 0.750626
v -1.310218 -0.982071 0.762731
v -1.315583 -0.976721 0.745015
v -1.310267 -0.969490 0.738942
v -1.303946 -0.961813 0.731973
v -1.304026 -0.974392 0.755862
v -1.298490 -0.968857 0.750084
v -1.290989 -0.961073 0.741134
v -1.317956 -0.999303 0.793787
v -1.312332 -0.994444 0.788127
v -1.305528 -0.986769 0.780788
v -1.314294 -0.996173 0.801731
v -1.306799 -0.989763 0.801783
v -1.296759 -0.981873 0.793073
v -1.300190 -0.979705 0.774743
v -1.291167 -0.976769 0.787371
v -1.291862 -0.971363 0.765819
v -1.290877 -0.967846 0.757153
v -1.283278 -0.966474 0.764514
v -1.282120 -0.963677 0.756217
v -1.282965 -0.970481 0.779336
v -1.274898 -0.965078 0.771649
v -1.269064 -0.961838 0.766273
v -1.281226 -0.955792 0.738272
v -1.269554 -0.955234 0.744856
v -1.258639 -0.951560 0.742505
v -1.259732 -0.956724 0.757692
v -1.247774 -0.950478 0.747735
v -1.237577 -0.947371 0.746467
v -1.376041 -0.962351 0.707721
v -1.377708 -0.949369 0.698553
v -1.367738 -0.955077 0.707229
v -1.369289 -0.947707 0.701808
v -1.366008 -0.964130 0.715755
v -1.359257 -0.958970 0.714607
v -1.355276 -0.945152 0.706614
v -1.379195 -0.941817 0.693130
v -1.372365 -0.934590 0.693861
v -1.369163 -0.917452 0.690067
v -1.358044 -0.930675 0.698510
v -1.359617 -0.920946 0.693817
v -1.346841 -0.938889 0.705771
v -1.360573 -0.911047 0.689567
v -1.345387 -0.928868 0.698504
v -1.352315 -0.915189 0.690506
v -1.332189 -0.924359 0.689055
v -1.335734 -0.914099 0.684380
v -1.346328 -0.958083 0.717804
v -1.346489 -0.948576 0.711686
v -1.331825 -0.955315 0.716696
v -1.338087 -0.942663 0.708090
v -1.323490 -0.948904 0.712266
v -1.321668 -0.940596 0.704714
v -1.323300 -0.958312 0.719898
v -1.312660 -0.951891 0.717318
v -1.312750 -0.943800 0.708950
v -1.337221 -0.932647 0.700990
v -1.327288 -0.930676 0.695475
v -1.375808 -0.901618 0.686103
v -1.372927 -0.890066 0.680970
v -1.361608 -0.900862 0.686927
v -1.363437 -0.887572 0.677338
v -1.350487 -0.884304 0.664995
v -1.352859 -0.900000 0.685361
v -1.353012 -0.888608 0.681243
v -1.337635 -0.898644 0.681816
v -1.341815 -0.887268 0.676307
v -1.320098 -0.923599 0.678887
v -1.322182 -0.913784 0.676117
v -1.310951 -0.922089 0.672904
v -1.309245 -0.913718 0.670066
v -1.311155 -0.934893 0.697120
v -1.301863 -0.945470 0.714619
v -1.301779 -0.937691 0.703379
v -1.291139 -0.931581 0.698062
v -1.311547 -0.929565 0.688788
v -1.300728 -0.923704 0.677835
v -1.302418 -0.913090 0.668588
v -1.301446 -0.931818 0.692472
v -1.290457 -0.928681 0.690822
v -1.289679 -0.920209 0.674866
v -1.290874 -0.912218 0.667002
v -1.275916 -0.905938 0.658592
v -1.278744 -0.920894 0.680647
v -1.278627 -0.915125 0.671956
v -1.268067 -0.916637 0.677833
v -1.267787 -0.910612 0.669397
v -1.336620 -0.883861 0.656580
v -1.327214 -0.879341 0.653873
v -1.323697 -0.897385 0.673817
v -1.327722 -0.887464 0.668517
v -1.313236 -0.903617 0.671749
v -1.316378 -0.879140 0.658634
v -1.337856 -0.879169 0.648428
v -1.325267 -0.873521 0.644688
v -1.324154 -0.857077 0.638919
v -1.316113 -0.874690 0.651029
v -1.319486 -0.851932 0.642967
v -1.305073 -0.875523 0.656349
v -1.316215 -0.867006 0.635067
v -1.319607 -0.863261 0.637119
v -1.306147 -0.868532 0.645426
v -1.311927 -0.855811 0.639808
v -1.294310 -0.865091 0.639969
v -1.297119 -0.852616 0.637871
v -1.318966 -0.893241 0.673766
v -1.319664 -0.887868 0.672828
v -1.308968 -0.897916 0.668112
v -1.310471 -0.885099 0.665292
v -1.294894 -0.896956 0.659736
v -1.298533 -0.880893 0.655717
v -1.280914 -0.896488 0.652029
v -1.284657 -0.881691 0.647069
v -1.296099 -0.872774 0.650745
v -1.283719 -0.865932 0.644773
v -1.284341 -0.850316 0.641543
v -1.298647 -0.954456 0.725878
v -1.290555 -0.955704 0.731840
v -1.293808 -0.946772 0.720047
v -1.288463 -0.939756 0.714010
v -1.279958 -0.932567 0.704517
v -1.280708 -0.948896 0.728895
v -1.280373 -0.940600 0.719274
v -1.266257 -0.941403 0.723196
v -1.271654 -0.937706 0.716146
v -1.279676 -0.928346 0.695698
v -1.268065 -0.928837 0.700485
v -1.257790 -0.938474 0.720021
v -1.257497 -0.931834 0.708678
v -1.246043 -0.926431 0.702672
v -1.267903 -0.925268 0.693242
v -1.256686 -0.916924 0.683892
v -1.256435 -0.911007 0.675675
v -1.257182 -0.925364 0.697364
v -1.246020 -0.921762 0.695470
v -1.269109 -0.950739 0.736749
v -1.258372 -0.946687 0.733910
v -1.247064 -0.947740 0.740283
v -1.247357 -0.939176 0.723740
v -1.247363 -0.934986 0.716307
v -1.235664 -0.936023 0.721176
v -1.235451 -0.929410 0.710313
v -1.236870 -0.943613 0.737465
v -1.225091 -0.936008 0.725768
v -1.224803 -0.932369 0.718026
v -1.235294 -0.922362 0.699373
v -1.390751 -1.028032 0.898404
v -1.380141 -1.023855 0.888680
v -1.374232 -1.018971 0.889307
v -1.385766 -1.020472 0.904852
v -1.381770 -1.013367 0.910016
v -1.380437 -1.019815 0.898505
v -1.372550 -1.012357 0.898501
v -1.374776 -1.023587 0.877411
v -1.367708 -1.017519 0.877379
v -1.355571 -1.009838 0.866175
v -1.359902 -1.005816 0.889109
v -1.353488 -1.005356 0.877362
v -1.377185 -1.003663 0.915931
v -1.366055 -1.001988 0.904505
v -1.360612 -1.001089 0.898446
v -1.348902 -1.003764 0.866051
v -1.354013 -0.999562 0.889758
v -1.347148 -0.997709 0.877075
v -1.373724 -0.992437 0.920374
v -1.362132 -0.990042 0.909662
v -1.355966 -0.981483 0.909084
v -1.371312 -0.983509 0.923464
v -1.369370 -0.973156 0.925933
v -1.363484 -0.982847 0.916574
v -1.358331 -0.974760 0.914525
v -1.366898 -0.959136 0.929072
v -1.353923 -0.955712 0.917729
v -1.348202 -0.948003 0.914959
v -1.353849 -0.992689 0.896917
v -1.348671 -0.980017 0.901108
v -1.342252 -0.987595 0.883600
v -1.338597 -0.977866 0.888304
v -1.346648 -0.971228 0.903691
v -1.335467 -0.968682 0.892328
v -1.343886 -0.956972 0.907207
v -1.342085 -0.947332 0.909497
v -1.332668 -0.957490 0.895909
v -1.330009 -0.946780 0.899310
v -1.351323 -1.008446 0.855616
v -1.344417 -1.002365 0.855545
v -1.330865 -0.994814 0.844851
v -1.323055 -0.989114 0.845152
v -1.337101 -0.990634 0.866876
v -1.331347 -0.984619 0.867340
v -1.329599 -0.990068 0.853909
v -1.323312 -0.984654 0.854629
v -1.322567 -0.993313 0.831536
v -1.318251 -0.988675 0.837130
v -1.317855 -0.992717 0.823412
v -1.310079 -0.987115 0.823663
v -1.311926 -0.981294 0.845325
v -1.298807 -0.975883 0.834899
v -1.291204 -0.970329 0.835085
v -1.337536 -0.985806 0.876560
v -1.329753 -0.977395 0.876369
v -1.316022 -0.971973 0.867451
v -1.323835 -0.967245 0.881557
v -1.316915 -0.967108 0.875966
v -1.309419 -0.966561 0.868452
v -1.320826 -0.957786 0.885421
v -1.317482 -0.947032 0.889714
v -1.309779 -0.959229 0.875509
v -1.304796 -0.947327 0.880327
v -1.305070 -0.972218 0.854202
v -1.297108 -0.971408 0.844677
v -1.300987 -0.965780 0.859482
v -1.290928 -0.965343 0.845099
v -1.296260 -0.956026 0.865582
v -1.292482 -0.947244 0.870452
v -1.285086 -0.954359 0.854214
v -1.281119 -0.947025 0.859338
v -1.365334 -0.950511 0.931060
v -1.363145 -0.938667 0.933843
v -1.355830 -0.949294 0.922306
v -1.351445 -0.940971 0.920872
v -1.340766 -0.938794 0.911165
v -1.328405 -0.938141 0.901350
v -1.315599 -0.938293 0.892117
v -1.302744 -0.938528 0.882948
v -1.289889 -0.938252 0.873778
v -1.276910 -0.937456 0.864765
v -1.382612 -0.871617 0.919843
v -1.418607 -0.826204 0.864422
v -1.407386 -0.834556 0.883806
v -1.406927 -0.826746 0.874003
v -1.398183 -0.819655 0.871607
v -1.394868 -0.847628 0.899732
v -1.380744 -0.863087 0.912349
v -1.386285 -0.850920 0.902656
v -1.371684 -0.856881 0.907011
v -1.371563 -0.848545 0.901309
v -1.395373 -0.837408 0.890605
v -1.395728 -0.828343 0.881680
v -1.385177 -0.831376 0.887980
v -1.385224 -0.820824 0.879536
v -1.384875 -0.840801 0.895433
v -1.373053 -0.835506 0.892699
v -1.374505 -0.822792 0.884555
v -1.375305 -0.813303 0.877840
v -1.362439 -0.830205 0.890893
v -1.363726 -0.816571 0.882401
v -1.353111 -0.810349 0.880371
v -1.360865 -0.926439 0.936742
v -1.348943 -0.922070 0.925043
v -1.343956 -0.912902 0.921991
v -1.359663 -0.917943 0.938259
v -1.359629 -0.905145 0.938230
v -1.350859 -0.915924 0.930292
v -1.347174 -0.906388 0.927258
v -1.370519 -0.885659 0.933216
v -1.371752 -0.876325 0.924147
v -1.355841 -0.871445 0.917058
v -1.362869 -0.889955 0.934308
v -1.361083 -0.881101 0.928204
v -1.348910 -0.889708 0.926189
v -1.352259 -0.878234 0.921761
v -1.338575 -0.922809 0.913928
v -1.337269 -0.911319 0.915562
v -1.326132 -0.922890 0.904222
v -1.324770 -0.911355 0.905930
v -1.336649 -0.903031 0.916322
v -1.324181 -0.903078 0.906649
v -1.347293 -0.868713 0.912223
v -1.336971 -0.889969 0.915828
v -1.340437 -0.873920 0.912016
v -1.324177 -0.889925 0.906579
v -1.325679 -0.874328 0.904533
v -1.373059 -0.866433 0.914981
v -1.362617 -0.861251 0.909395
v -1.362391 -0.847533 0.900292
v -1.361985 -0.840012 0.896045
v -1.345405 -0.860531 0.905468
v -1.350729 -0.846479 0.897661
v -1.336568 -0.854994 0.899622
v -1.334500 -0.843658 0.893316
v -1.338585 -0.864861 0.906268
v -1.329302 -0.859366 0.900176
v -1.327717 -0.847088 0.893830
v -1.354982 -0.833403 0.892010
v -1.353118 -0.820185 0.885700
v -1.338160 -0.830382 0.888027
v -1.344112 -0.814962 0.882164
v -1.312001 -0.921167 0.895581
v -1.314907 -0.913005 0.899639
v -1.299724 -0.923907 0.886798
v -1.305985 -0.914348 0.893991
v -1.310035 -0.906650 0.898059
v -1.298004 -0.915227 0.888988
v -1.295974 -0.905037 0.891573
v -1.309580 -0.889237 0.899674
v -1.310306 -0.873363 0.898637
v -1.293822 -0.888761 0.894197
v -1.298879 -0.872460 0.895318
v -1.286607 -0.925646 0.877980
v -1.273283 -0.927505 0.869431
v -1.284427 -0.916802 0.880768
v -1.280944 -0.903395 0.885380
v -1.270510 -0.918449 0.872990
v -1.267040 -0.907295 0.877446
v -1.283823 -0.893932 0.890316
v -1.288013 -0.883233 0.893038
v -1.290324 -0.871668 0.893500
v -1.273884 -0.896472 0.886000
v -1.263951 -0.898125 0.881416
v -1.277598 -0.887450 0.889646
v -1.274593 -0.869345 0.891348
v -1.260684 -0.885235 0.885762
v -1.264443 -0.873288 0.889545
v -1.267189 -0.862621 0.891012
v -1.253594 -0.878755 0.886432
v -1.257850 -0.867521 0.889351
v -1.327437 -0.837144 0.888914
v -1.312459 -0.857998 0.895745
v -1.318195 -0.842003 0.890677
v -1.301530 -0.856972 0.893501
v -1.303717 -0.841702 0.890091
v -1.327873 -0.829394 0.886039
v -1.329064 -0.814313 0.880810
v -1.318193 -0.828200 0.885684
v -1.319263 -0.813076 0.880611
v -1.305661 -0.826557 0.885782
v -1.307135 -0.811431 0.881019
v -1.292465 -0.855997 0.892346
v -1.293900 -0.840459 0.889913
v -1.295051 -0.825031 0.886636
v -1.296646 -0.809948 0.881715
v -1.278505 -0.854360 0.891347
v -1.281731 -0.838814 0.890289
v -1.268569 -0.853075 0.891325
v -1.270744 -0.837154 0.891632
v -1.255445 -0.851403 0.891609
v -1.259986 -0.835503 0.893092
v -1.284116 -0.823381 0.887960
v -1.285376 -0.808299 0.882781
v -1.272963 -0.821661 0.889519
v -1.274735 -0.806763 0.883675
v -1.261850 -0.820012 0.890707
v -1.261373 -0.804542 0.883726
v -1.296659 -0.979278 0.812688
v -1.292469 -0.977804 0.802291
v -1.293756 -0.974533 0.824619
v -1.289711 -0.973639 0.812609
v -1.285565 -0.972580 0.802318
v -1.287538 -0.969608 0.824510
v -1.276561 -0.964632 0.813553
v -1.273629 -0.966626 0.791472
v -1.263597 -0.962164 0.782532
v -1.257680 -0.959567 0.777268
v -1.264563 -0.960698 0.803245
v -1.255048 -0.957981 0.795182
v -1.248997 -0.956408 0.790096
v -1.279799 -0.960282 0.835222
v -1.267300 -0.955784 0.825386
v -1.259976 -0.951873 0.826146
v -1.274327 -0.952800 0.842306
v -1.270168 -0.946950 0.847688
v -1.266893 -0.952083 0.834414
v -1.259586 -0.948135 0.835388
v -1.257264 -0.955328 0.812720
v -1.252771 -0.952052 0.818552
v -1.250812 -0.954999 0.804711
v -1.243522 -0.952532 0.805209
v -1.246592 -0.947596 0.826574
v -1.234202 -0.946674 0.816793
v -1.249987 -0.956025 0.770379
v -1.238220 -0.950305 0.759760
v -1.240455 -0.953685 0.782780
v -1.228584 -0.948770 0.772300
v -1.230212 -0.946211 0.752477
v -1.218404 -0.943870 0.763126
v -1.231123 -0.949802 0.794910
v -1.219158 -0.945611 0.784557
v -1.222026 -0.944115 0.806725
v -1.209934 -0.940899 0.796543
v -1.207730 -0.940739 0.774431
v -1.197518 -0.937105 0.784217
v -1.189832 -0.934560 0.783240
v -1.261846 -0.935287 0.856520
v -1.250574 -0.937505 0.847240
v -1.253353 -0.929820 0.857621
v -1.245795 -0.930469 0.853425
v -1.237776 -0.939740 0.838011
v -1.225213 -0.940153 0.828463
v -1.231202 -0.931577 0.846525
v -1.216029 -0.930945 0.840524
v -1.207919 -0.926737 0.842526
v -1.212997 -0.937892 0.818447
v -1.200786 -0.935599 0.808426
v -1.202487 -0.930156 0.830477
v -1.192501 -0.930058 0.819184
v -1.187604 -0.933081 0.797533
v -1.185413 -0.932983 0.788986
v -1.184224 -0.930028 0.809130
v -1.202324 -0.926761 0.838230
v -1.224380 -0.942959 0.747098
v -1.214818 -0.937858 0.738344
v -1.212527 -0.940962 0.757808
v -1.205003 -0.937694 0.751125
v -1.201803 -0.938220 0.769181
v -1.195417 -0.935775 0.763598
v -1.196420 -0.936649 0.775298
v -1.187816 -0.933360 0.775727
v -1.262556 -0.928850 0.862903
v -1.255980 -0.921765 0.864082
v -1.252812 -0.909621 0.870077
v -1.242623 -0.919374 0.859731
v -1.245343 -0.910830 0.866270
v -1.227259 -0.924061 0.851617
v -1.217225 -0.925806 0.847676
v -1.247618 -0.899026 0.875502
v -1.235406 -0.912366 0.861946
v -1.236405 -0.904959 0.867746
v -1.238657 -0.892604 0.877645
v -1.230128 -0.893997 0.873618
v -1.249173 -0.889861 0.881207
v -1.242453 -0.883502 0.882138
v -1.240114 -0.866368 0.886392
v -1.226475 -0.881754 0.878193
v -1.229546 -0.871008 0.882694
v -1.223213 -0.914550 0.856832
v -1.219442 -0.905709 0.861691
v -1.208713 -0.917028 0.849913
v -1.209538 -0.907075 0.857258
v -1.215653 -0.896290 0.866572
v -1.200138 -0.908229 0.852232
v -1.201164 -0.898336 0.859439
v -1.212036 -0.886269 0.871225
v -1.202230 -0.888133 0.866593
v -1.244178 -0.855714 0.889692
v -1.252578 -0.798237 0.880649
v -1.194396 -0.926486 0.831280
v -1.188070 -0.926305 0.824933
v -1.179830 -0.930453 0.797581
v -1.177692 -0.929358 0.788888
v -1.178155 -0.926763 0.809802
v -1.167563 -0.923036 0.799800
v -1.195744 -0.919749 0.839199
v -1.183463 -0.917501 0.830882
v -1.191512 -0.908574 0.846260
v -1.187801 -0.899270 0.851039
v -1.179128 -0.908485 0.836476
v -1.175399 -0.899326 0.841280
v -1.169181 -0.914294 0.821049
v -1.161103 -0.907895 0.821225
v -1.159732 -0.913907 0.809946
v -1.155654 -0.907438 0.815220
v -1.169127 -0.908174 0.828051
v -1.162839 -0.901234 0.829232
v -1.151044 -0.898738 0.821172
v -1.457323 -0.834417 0.802665
v -1.449640 -0.829565 0.792606
v -1.443796 -0.820439 0.790157
v -1.442475 -0.837521 0.771273
v -1.434729 -0.832903 0.760869
v -1.428948 -0.823544 0.758766
v -1.442951 -0.830882 0.778540
v -1.438808 -0.818160 0.782792
v -1.435171 -0.826387 0.767953
v -1.429609 -0.815003 0.768208
v -1.424047 -0.803618 0.768462
v -1.427629 -0.840616 0.739880
v -1.419836 -0.836237 0.729133
v -1.414134 -0.826629 0.727376
v -1.412784 -0.843696 0.708484
v -1.404873 -0.841080 0.695717
v -1.399362 -0.829696 0.695971
v -1.413145 -0.837543 0.715042
v -1.408362 -0.823979 0.718833
v -1.405559 -0.832568 0.705191
v -1.399996 -0.821167 0.705428
v -1.394429 -0.809791 0.705669
v -1.428043 -0.834215 0.746798
v -1.423577 -0.821083 0.750823
v -1.420350 -0.829483 0.736570
v -1.414786 -0.818094 0.736819
v -1.420871 -0.812050 0.754295
v -1.415438 -0.809560 0.746261
v -1.409220 -0.806714 0.737068
v -1.416345 -0.798848 0.758281
v -1.410521 -0.789641 0.755954
v -1.409665 -0.800160 0.744217
v -1.405401 -0.787301 0.748389
v -1.405656 -0.814946 0.722305
v -1.400638 -0.812642 0.714873
v -1.401463 -0.802186 0.726528
v -1.395704 -0.792732 0.724562
v -1.394798 -0.803484 0.712461
v -1.390189 -0.790205 0.716395
v -1.401919 -0.795579 0.733759
v -1.396348 -0.784197 0.734006
v -1.387473 -0.781169 0.719880
v -1.390776 -0.772822 0.734255
v -1.383055 -0.768133 0.723950
v -1.377247 -0.758843 0.721751
v -1.458078 -0.827621 0.809996
v -1.454385 -0.814779 0.814309
v -1.449757 -0.823189 0.799683
v -1.444066 -0.815373 0.799784
v -1.448739 -0.816526 0.829803
v -1.448330 -0.812367 0.821878
v -1.435640 -0.805101 0.811246
v -1.428423 -0.797997 0.810961
v -1.433545 -0.808490 0.789358
v -1.429480 -0.806180 0.778676
v -1.431170 -0.803134 0.800902
v -1.427070 -0.800896 0.788954
v -1.421493 -0.796449 0.778124
v -1.413547 -0.786397 0.777516
v -1.423578 -0.793599 0.800132
v -1.417041 -0.786821 0.792996
v -1.412637 -0.782201 0.788341
v -1.439227 -0.817017 0.837011
v -1.433736 -0.811127 0.831171
v -1.426552 -0.803057 0.823070
v -1.427971 -0.817274 0.846556
v -1.427305 -0.810487 0.836712
v -1.419924 -0.809568 0.844365
v -1.418534 -0.805371 0.836521
v -1.426058 -0.797153 0.814037
v -1.417227 -0.797340 0.820879
v -1.408686 -0.796485 0.828260
v -1.416665 -0.791730 0.812356
v -1.408933 -0.783421 0.804490
v -1.403456 -0.777429 0.798633
v -1.403199 -0.790570 0.822416
v -1.396305 -0.782896 0.815007
v -1.390837 -0.776830 0.809137
v -1.415395 -0.792003 0.766894
v -1.409934 -0.785127 0.766551
v -1.400976 -0.777228 0.755184
v -1.404244 -0.774068 0.777039
v -1.399981 -0.772053 0.765813
v -1.396551 -0.775505 0.744024
v -1.396898 -0.769753 0.791482
v -1.383672 -0.768568 0.800968
v -1.374686 -0.762899 0.799032
v -1.395103 -0.769622 0.754877
v -1.398554 -0.766002 0.776637
v -1.392318 -0.761893 0.765473
v -1.384634 -0.751899 0.765161
v -1.389423 -0.765562 0.743539
v -1.382439 -0.754503 0.742859
v -1.382960 -0.761505 0.731600
v -1.376977 -0.755161 0.731791
v -1.386613 -0.757782 0.754716
v -1.380485 -0.751016 0.754299
v -1.368949 -0.748637 0.743817
v -1.391449 -0.763548 0.785587
v -1.382429 -0.755086 0.777262
v -1.381518 -0.750787 0.769213
v -1.383105 -0.763255 0.792023
v -1.373846 -0.758341 0.790604
v -1.372919 -0.750125 0.776000
v -1.372099 -0.747736 0.767300
v -1.359605 -0.744854 0.755965
v -1.364952 -0.750099 0.781891
v -1.359270 -0.745689 0.776310
v -1.350090 -0.742384 0.768343
v -1.397146 -0.837557 0.681695
v -1.393031 -0.824924 0.685755
v -1.392946 -0.834650 0.673962
v -1.387461 -0.825065 0.670777
v -1.393089 -0.818554 0.693462
v -1.387572 -0.814809 0.683351
v -1.381566 -0.809715 0.673869
v -1.375954 -0.800023 0.671121
v -1.387573 -0.806716 0.693110
v -1.382034 -0.795050 0.692788
v -1.381519 -0.803638 0.681167
v -1.375935 -0.791946 0.680870
v -1.381667 -0.819695 0.661729
v -1.376102 -0.809808 0.659018
v -1.371538 -0.797306 0.662993
v -1.370350 -0.804726 0.649546
v -1.364357 -0.793145 0.649230
v -1.368532 -0.788166 0.666855
v -1.363980 -0.785412 0.658898
v -1.387650 -0.798651 0.702770
v -1.382184 -0.786893 0.702512
v -1.375994 -0.783896 0.690520
v -1.382365 -0.778747 0.712196
v -1.370270 -0.780880 0.680682
v -1.358143 -0.783269 0.649213
v -1.364801 -0.779020 0.671661
v -1.356138 -0.775256 0.658815
v -1.348276 -0.765252 0.658759
v -1.376500 -0.776818 0.702549
v -1.369764 -0.775483 0.690404
v -1.375976 -0.769724 0.710647
v -1.371218 -0.757827 0.715005
v -1.364397 -0.765010 0.698018
v -1.360528 -0.756927 0.703011
v -1.359299 -0.768337 0.680139
v -1.353380 -0.761313 0.680087
v -1.353997 -0.767195 0.668594
v -1.345959 -0.757458 0.668329
v -1.358703 -0.763335 0.690440
v -1.351324 -0.756430 0.690458
v -1.340353 -0.749360 0.681276
v -1.337984 -0.747237 0.667979
v -1.335036 -0.742142 0.675205
v -1.326967 -0.845789 0.636333
v -1.320228 -0.846218 0.641969
v -1.358695 -0.789636 0.637803
v -1.319183 -0.839566 0.629045
v -1.320022 -0.826562 0.619133
v -1.307787 -0.836153 0.626408
v -1.308891 -0.824913 0.620306
v -1.312432 -0.845539 0.636601
v -1.296938 -0.837576 0.631526
v -1.297150 -0.822983 0.622630
v -1.320227 -0.818529 0.614212
v -1.309730 -0.811835 0.612384
v -1.310373 -0.799892 0.604101
v -1.298429 -0.814640 0.617219
v -1.286299 -0.839075 0.636370
v -1.351925 -0.778948 0.636907
v -1.345141 -0.768360 0.636029
v -1.347250 -0.774621 0.625787
v -1.340401 -0.763975 0.624889
v -1.349394 -0.771616 0.647784
v -1.342525 -0.760960 0.646938
v -1.337726 -0.756663 0.635848
v -1.333533 -0.753470 0.624016
v -1.335638 -0.750442 0.646117
v -1.332144 -0.748192 0.635171
v -1.335761 -0.759590 0.613827
v -1.328622 -0.748980 0.612935
v -1.321435 -0.738734 0.612108
v -1.324070 -0.744488 0.602131
v -1.318449 -0.736489 0.601353
v -1.325231 -0.740206 0.626386
v -1.319818 -0.733723 0.620443
v -1.312708 -0.725744 0.611352
v -1.340017 -0.753598 0.657706
v -1.334338 -0.743290 0.656164
v -1.333068 -0.725166 0.653373
v -1.328258 -0.738416 0.641286
v -1.326084 -0.725626 0.648138
v -1.331340 -0.734453 0.670252
v -1.328892 -0.722214 0.665793
v -1.321043 -0.718110 0.655105
v -1.323734 -0.735605 0.634180
v -1.316989 -0.724924 0.633434
v -1.311888 -0.720788 0.622167
v -1.314800 -0.717461 0.644045
v -1.365738 -0.752787 0.722113
v -1.353542 -0.750369 0.712070
v -1.356468 -0.748422 0.734159
v -1.344110 -0.747262 0.724336
v -1.341239 -0.748789 0.702174
v -1.332610 -0.745231 0.694561
v -1.331797 -0.745752 0.714452
v -1.323305 -0.741834 0.706845
v -1.328726 -0.733944 0.686464
v -1.327919 -0.721157 0.682333
v -1.321207 -0.731423 0.702374
v -1.321548 -0.715195 0.697177
v -1.347115 -0.744706 0.746319
v -1.334618 -0.744611 0.736682
v -1.337907 -0.739866 0.758282
v -1.325433 -0.739603 0.748616
v -1.322308 -0.743078 0.726794
v -1.313244 -0.738620 0.718599
v -1.312963 -0.739300 0.738943
v -1.302161 -0.735307 0.729539
v -1.308674 -0.727479 0.713712
v -1.313324 -0.713200 0.708380
v -1.296586 -0.730070 0.723814
v -1.329837 -0.729373 0.677931
v -1.324082 -0.718990 0.677113
v -1.317794 -0.713511 0.665815
v -1.320645 -0.710651 0.687774
v -1.295538 -0.720338 0.709706
v -1.298903 -0.711872 0.705275
v -1.289154 -0.718769 0.704802
v -1.286529 -0.711892 0.697918
v -1.289863 -0.724521 0.717120
v -1.279078 -0.719769 0.707667
v -1.279392 -0.716173 0.700227
v -1.273366 -0.706403 0.686679
v -1.266287 -0.703896 0.682209
v -1.265710 -0.717635 0.703688
v -1.265973 -0.711577 0.695339
v -1.259556 -0.704053 0.688193
v -1.307204 -0.718552 0.610981
v -1.336536 -0.714872 0.649831
v -1.329255 -0.716537 0.652368
v -1.331336 -0.715327 0.661472
v -1.320338 -0.713708 0.654596
v -1.310120 -0.715194 0.632854
v -1.303432 -0.710832 0.621800
v -1.294949 -0.701077 0.621468
v -1.307064 -0.707385 0.643618
v -1.299359 -0.697071 0.643149
v -1.294801 -0.701855 0.632548
v -1.295188 -0.698868 0.632026
v -1.318526 -0.700428 0.697320
v -1.315393 -0.701981 0.702981
v -1.316758 -0.703213 0.675660
v -1.314468 -0.692025 0.674289
v -1.312264 -0.704588 0.663365
v -1.308237 -0.691270 0.667090
v -1.313418 -0.698063 0.688237
v -1.312595 -0.691092 0.682612
v -1.297358 -0.693273 0.681268
v -1.302788 -0.689325 0.674174
v -1.297683 -0.698677 0.653924
v -1.298213 -0.694597 0.653211
v -1.286227 -0.699188 0.645157
v -1.294765 -0.696423 0.643445
v -1.287445 -0.695729 0.667625
v -1.294923 -0.691358 0.666061
v -1.274188 -0.695908 0.657045
v -1.305194 -0.699629 0.697011
v -1.292234 -0.699511 0.687978
v -1.279125 -0.699917 0.679141
v -1.265989 -0.697641 0.672485
v -1.254139 -0.697606 0.682256
v -1.413452 -0.817738 0.858133
v -1.410732 -0.810045 0.853929
v -1.405567 -0.801653 0.847653
v -1.406498 -0.818707 0.864159
v -1.399285 -0.811464 0.864404
v -1.393882 -0.799579 0.858471
v -1.397487 -0.793984 0.839333
v -1.387245 -0.791903 0.851259
v -1.391874 -0.789039 0.833659
v -1.384971 -0.781012 0.824280
v -1.384466 -0.776464 0.814608
v -1.381710 -0.786359 0.845480
v -1.375469 -0.780798 0.839154
v -1.385526 -0.807371 0.870039
v -1.386670 -0.799362 0.864489
v -1.376120 -0.805714 0.872537
v -1.375886 -0.792046 0.862109
v -1.366895 -0.784722 0.861105
v -1.364831 -0.803946 0.874273
v -1.365481 -0.794093 0.868039
v -1.353055 -0.802300 0.874951
v -1.354876 -0.788876 0.865438
v -1.374962 -0.784349 0.853625
v -1.366235 -0.780230 0.852452
v -1.356403 -0.779578 0.857465
v -1.376757 -0.775364 0.821959
v -1.375462 -0.771190 0.814270
v -1.365433 -0.762263 0.805973
v -1.367705 -0.773684 0.831229
v -1.362149 -0.768300 0.825478
v -1.352769 -0.760396 0.814850
v -1.343665 -0.756203 0.812658
v -1.342817 -0.783665 0.861721
v -1.356229 -0.771979 0.842309
v -1.350675 -0.766575 0.836554
v -1.343220 -0.760730 0.829216
v -1.343397 -0.773758 0.851945
v -1.343701 -0.765978 0.842540
v -1.333782 -0.767923 0.849028
v -1.333529 -0.761647 0.841147
v -1.334410 -0.754734 0.820795
v -1.323041 -0.753193 0.832001
v -1.359788 -0.757567 0.800343
v -1.352053 -0.757351 0.805843
v -1.351540 -0.749919 0.791108
v -1.351143 -0.744848 0.782091
v -1.341340 -0.745056 0.788192
v -1.340654 -0.741805 0.780509
v -1.342497 -0.753279 0.804996
v -1.329210 -0.743762 0.795424
v -1.328103 -0.740138 0.788128
v -1.328618 -0.751172 0.815362
v -1.320354 -0.744143 0.807077
v -1.317362 -0.748760 0.826416
v -1.310696 -0.742773 0.819647
v -1.343411 -0.801119 0.874548
v -1.343196 -0.793151 0.869331
v -1.328789 -0.798300 0.873756
v -1.334448 -0.786610 0.865080
v -1.320746 -0.791671 0.870876
v -1.321224 -0.783751 0.865043
v -1.320230 -0.801469 0.876032
v -1.309124 -0.795556 0.874351
v -1.310390 -0.782145 0.866187
v -1.332772 -0.777080 0.857491
v -1.321796 -0.770508 0.855186
v -1.322026 -0.760681 0.847023
v -1.310756 -0.773431 0.860114
v -1.298658 -0.789640 0.873161
v -1.299801 -0.780493 0.867776
v -1.311897 -0.763932 0.853708
v -1.311481 -0.753434 0.843342
v -1.302820 -0.746178 0.841109
v -1.300518 -0.766031 0.858804
v -1.300723 -0.754956 0.850934
v -1.290267 -0.758631 0.857483
v -1.292604 -0.749476 0.849314
v -1.297785 -0.799542 0.877457
v -1.287063 -0.794176 0.876365
v -1.288800 -0.778828 0.869138
v -1.275576 -0.788814 0.874687
v -1.276168 -0.777185 0.869159
v -1.275416 -0.798694 0.879638
v -1.267506 -0.792085 0.876417
v -1.266693 -0.776064 0.868536
v -1.289371 -0.768212 0.863601
v -1.278186 -0.762524 0.861729
v -1.279676 -0.748200 0.852794
v -1.267166 -0.766796 0.864597
v -1.310518 -0.747145 0.833712
v -1.301877 -0.741927 0.832657
v -1.287875 -0.740083 0.842104
v -1.280165 -0.740640 0.847185
v -1.328631 -0.735553 0.770338
v -1.316488 -0.732734 0.760225
v -1.319663 -0.739271 0.794982
v -1.319218 -0.732865 0.783421
v -1.311277 -0.727984 0.766984
v -1.312710 -0.722641 0.779732
v -1.307240 -0.721195 0.772203
v -1.303919 -0.733198 0.750686
v -1.292397 -0.731111 0.741252
v -1.298112 -0.727868 0.758218
v -1.288513 -0.727722 0.750789
v -1.286444 -0.728787 0.736035
v -1.294010 -0.721580 0.763524
v -1.282066 -0.723764 0.751587
v -1.314155 -0.738224 0.800684
v -1.307779 -0.728231 0.794693
v -1.299913 -0.720879 0.794519
v -1.303295 -0.735926 0.812075
v -1.297937 -0.729021 0.806058
v -1.293492 -0.721335 0.800530
v -1.307390 -0.720742 0.786649
v -1.298831 -0.713975 0.784652
v -1.291547 -0.704334 0.782846
v -1.290263 -0.711178 0.795259
v -1.286468 -0.701657 0.789726
v -1.285970 -0.710263 0.772569
v -1.286792 -0.704355 0.779195
v -1.274277 -0.713641 0.763266
v -1.277328 -0.705522 0.774253
v -1.278900 -0.699607 0.781715
v -1.269032 -0.705999 0.770053
v -1.265043 -0.698839 0.775206
v -1.279898 -0.725515 0.730103
v -1.268041 -0.720495 0.719605
v -1.270699 -0.720611 0.742055
v -1.258825 -0.715718 0.731580
v -1.257530 -0.716136 0.710326
v -1.251849 -0.711719 0.704744
v -1.247216 -0.704034 0.699070
v -1.249917 -0.711795 0.723652
v -1.244031 -0.708955 0.718346
v -1.235319 -0.700773 0.708290
v -1.261898 -0.712636 0.753471
v -1.250385 -0.709067 0.742582
v -1.243797 -0.705175 0.742536
v -1.256300 -0.706050 0.760723
v -1.252143 -0.700188 0.766104
v -1.248970 -0.705641 0.753075
v -1.241782 -0.700370 0.753736
v -1.247081 -0.708820 0.732480
v -1.239352 -0.704027 0.732713
v -1.226366 -0.697265 0.721924
v -1.229080 -0.696951 0.744298
v -1.217164 -0.692385 0.733880
v -1.252667 -0.789206 0.875337
v -1.252537 -0.775185 0.867729
v -1.243213 -0.769716 0.864413
v -1.267734 -0.756833 0.860419
v -1.266269 -0.745053 0.852817
v -1.257895 -0.738325 0.848941
v -1.259860 -0.760750 0.861253
v -1.258649 -0.748144 0.854927
v -1.241654 -0.757907 0.857774
v -1.249250 -0.743320 0.850096
v -1.233317 -0.751800 0.853287
v -1.231660 -0.742574 0.845991
v -1.222418 -0.736656 0.839956
v -1.292429 -0.733334 0.823380
v -1.286776 -0.728702 0.817761
v -1.278383 -0.719922 0.810448
v -1.279188 -0.731801 0.833859
v -1.278337 -0.727623 0.825740
v -1.269219 -0.727059 0.832155
v -1.268741 -0.723008 0.823411
v -1.278632 -0.708560 0.801605
v -1.279885 -0.700134 0.796212
v -1.268363 -0.714428 0.809061
v -1.257819 -0.715193 0.812744
v -1.244302 -0.712405 0.808767
v -1.266066 -0.705594 0.801948
v -1.271310 -0.696392 0.792941
v -1.257324 -0.699128 0.796782
v -1.256920 -0.695550 0.787498
v -1.258277 -0.708602 0.804888
v -1.246286 -0.704727 0.800027
v -1.248313 -0.696720 0.791230
v -1.271745 -0.736749 0.844429
v -1.258272 -0.730856 0.838783
v -1.258631 -0.723518 0.828649
v -1.248857 -0.735200 0.843420
v -1.242295 -0.725116 0.830894
v -1.247807 -0.720536 0.823689
v -1.235004 -0.722726 0.827156
v -1.234873 -0.716296 0.815543
v -1.237636 -0.731520 0.836998
v -1.224142 -0.727785 0.830859
v -1.225689 -0.720275 0.822000
v -1.234707 -0.710132 0.803976
v -1.244435 -0.695621 0.776116
v -1.231933 -0.695562 0.766485
v -1.232493 -0.702622 0.791708
v -1.238210 -0.696459 0.784227
v -1.220080 -0.700762 0.781952
v -1.225481 -0.697044 0.774897
v -1.219517 -0.694847 0.756740
v -1.207446 -0.691475 0.746531
v -1.207154 -0.699031 0.772865
v -1.212408 -0.696434 0.766007
v -1.197344 -0.697231 0.767549
v -1.197043 -0.693948 0.759608
v -1.221117 -0.712414 0.806579
v -1.207425 -0.710330 0.798488
v -1.208644 -0.723499 0.822886
v -1.214271 -0.718037 0.815527
v -1.199111 -0.720849 0.817464
v -1.199204 -0.716119 0.808898
v -1.226534 -0.708562 0.799502
v -1.212871 -0.706256 0.791372
v -1.198057 -0.708696 0.792992
v -1.187792 -0.709458 0.797892
v -1.177611 -0.705596 0.796073
v -1.198114 -0.704110 0.784420
v -1.186553 -0.697021 0.773287
v -1.185774 -0.693569 0.765321
v -1.187213 -0.705399 0.789822
v -1.177173 -0.700212 0.787187
v -1.241925 -0.696609 0.692963
v -1.234771 -0.695931 0.699009
v -1.267898 -0.903133 0.654291
v -1.259102 -0.902905 0.660940
v -1.270808 -0.880594 0.631583
v -1.266440 -0.877500 0.626816
v -1.274068 -0.870626 0.631353
v -1.267293 -0.870928 0.625667
v -1.266969 -0.894565 0.644984
v -1.271761 -0.883095 0.637210
v -1.255700 -0.889869 0.640387
v -1.256093 -0.880572 0.631428
v -1.253478 -0.898046 0.655281
v -1.244181 -0.889394 0.647251
v -1.243420 -0.882814 0.639066
v -1.274487 -0.864878 0.637841
v -1.272777 -0.849706 0.636446
v -1.260981 -0.865343 0.625526
v -1.260220 -0.849747 0.626889
v -1.246729 -0.874176 0.629343
v -1.235058 -0.884027 0.646550
v -1.238421 -0.876851 0.639378
v -1.247462 -0.864543 0.625160
v -1.248477 -0.848761 0.623808
v -1.236255 -0.861875 0.632105
v -1.234723 -0.846128 0.627825
v -1.228145 -0.839658 0.628596
v -1.246178 -0.912239 0.681708
v -1.245912 -0.904955 0.671223
v -1.234670 -0.898906 0.666218
v -1.235138 -0.913298 0.686804
v -1.235087 -0.907519 0.678851
v -1.223626 -0.909060 0.684042
v -1.223690 -0.901994 0.673590
v -1.209888 -0.896318 0.666794
v -1.200325 -0.893337 0.662591
v -1.221555 -0.923242 0.703575
v -1.212880 -0.920118 0.700576
v -1.213574 -0.932862 0.723107
v -1.213295 -0.928478 0.714629
v -1.202440 -0.921017 0.704342
v -1.227039 -0.918879 0.696409
v -1.213176 -0.912724 0.690273
v -1.213470 -0.905353 0.679974
v -1.202570 -0.916332 0.696707
v -1.190386 -0.917742 0.701307
v -1.197863 -0.907145 0.682516
v -1.203438 -0.902082 0.675227
v -1.189487 -0.904792 0.678430
v -1.190116 -0.897679 0.668103
v -1.190228 -0.912842 0.692706
v -1.179567 -0.906620 0.681805
v -1.179871 -0.902008 0.673662
v -1.245609 -0.897957 0.660788
v -1.234596 -0.893900 0.658795
v -1.223782 -0.894703 0.663099
v -1.226675 -0.885555 0.651611
v -1.225212 -0.873938 0.647297
v -1.215171 -0.888274 0.657696
v -1.214569 -0.872024 0.650342
v -1.199205 -0.885972 0.655117
v -1.203779 -0.870913 0.648692
v -1.223006 -0.857154 0.642557
v -1.224435 -0.848721 0.635593
v -1.216988 -0.849989 0.643796
v -1.217333 -0.841920 0.634358
v -1.216151 -0.859838 0.648424
v -1.207918 -0.854685 0.645482
v -1.206800 -0.844281 0.639757
v -1.190790 -0.890227 0.657717
v -1.175188 -0.893174 0.660144
v -1.165859 -0.890451 0.655519
v -1.163453 -0.903469 0.675486
v -1.168948 -0.899013 0.668303
v -1.155083 -0.901435 0.671444
v -1.155592 -0.894548 0.661191
v -1.140385 -0.888911 0.653622
v -1.132463 -0.885945 0.650131
v -1.189231 -0.880627 0.649882
v -1.188811 -0.869542 0.645422
v -1.200963 -0.835009 0.626243
v -1.193203 -0.834100 0.621573
v -1.187891 -0.854668 0.641044
v -1.195260 -0.841040 0.633705
v -1.181396 -0.849544 0.637147
v -1.182232 -0.837354 0.627297
v -1.171514 -0.831473 0.623873
v -1.181116 -0.884161 0.652049
v -1.180409 -0.868804 0.643404
v -1.164299 -0.881855 0.648658
v -1.169980 -0.867894 0.640870
v -1.156342 -0.885804 0.650613
v -1.180896 -0.859749 0.639988
v -1.174701 -0.853802 0.636208
v -1.173005 -0.841231 0.630753
v -1.153797 -0.876149 0.642362
v -1.153059 -0.867995 0.635582
v -1.140812 -0.864277 0.627014
v -1.146267 -0.880242 0.644497
v -1.144960 -0.873068 0.636578
v -1.131501 -0.878908 0.641312
v -1.137072 -0.871009 0.631923
v -1.158913 -0.852332 0.629283
v -1.163648 -0.836486 0.624516
v -1.144973 -0.851879 0.621523
v -1.148538 -0.837018 0.616795
v -1.131307 -0.861076 0.620882
v -1.120324 -0.873356 0.633724
v -1.121106 -0.865453 0.624790
v -1.106989 -0.859988 0.619215
v -1.129682 -0.850655 0.614789
v -1.134619 -0.836572 0.609010
v -1.122185 -0.844845 0.610077
v -1.120103 -0.835747 0.603260
v -1.122257 -0.854698 0.615358
v -1.113867 -0.849185 0.611457
v -1.113048 -0.840003 0.604675
v -1.097957 -0.856305 0.614915
v -1.109580 -0.830362 0.595662
v -1.096578 -0.848337 0.607535
v -1.102725 -0.834573 0.597071
v -1.083127 -0.842482 0.598370
v -1.087914 -0.833470 0.592083
v -1.075695 -0.839992 0.593968
v -1.073142 -0.831824 0.587325
v -1.064645 -0.826025 0.581257
v -1.203002 -0.932218 0.728056
v -1.202436 -0.929508 0.720319
v -1.192304 -0.929330 0.726060
v -1.191687 -0.925661 0.717554
v -1.193122 -0.932855 0.740659
v -1.181027 -0.927980 0.731449
v -1.180294 -0.925638 0.724406
v -1.180083 -0.918194 0.705947
v -1.166935 -0.914869 0.701524
v -1.170485 -0.925205 0.730325
v -1.169809 -0.922018 0.721185
v -1.157632 -0.915398 0.706622
v -1.179824 -0.914563 0.697770
v -1.167086 -0.912147 0.694291
v -1.156922 -0.912819 0.697278
v -1.183462 -0.931502 0.753231
v -1.171487 -0.927392 0.742893
v -1.174031 -0.928383 0.765495
v -1.161926 -0.925276 0.755332
v -1.163130 -0.924246 0.735602
v -1.157237 -0.921459 0.730305
v -1.147750 -0.917518 0.721927
v -1.149517 -0.921837 0.744535
v -1.148565 -0.920531 0.736446
v -1.139170 -0.919363 0.742482
v -1.138209 -0.918041 0.734796
v -1.144194 -0.912666 0.700619
v -1.132957 -0.910894 0.695783
v -1.156163 -0.907878 0.685004
v -1.145137 -0.903249 0.674832
v -1.145427 -0.898682 0.666730
v -1.149277 -0.911393 0.693992
v -1.132913 -0.908565 0.688065
v -1.132057 -0.900595 0.670554
v -1.132265 -0.894971 0.662661
v -1.121998 -0.887342 0.653737
v -1.121945 -0.901825 0.676141
v -1.121613 -0.896743 0.666860
v -1.110871 -0.897543 0.672401
v -1.110647 -0.892906 0.665003
v -1.135690 -0.914057 0.711702
v -1.123586 -0.911086 0.700225
v -1.125729 -0.915026 0.724680
v -1.113513 -0.912767 0.714666
v -1.122963 -0.909118 0.691514
v -1.112123 -0.908839 0.696682
v -1.101205 -0.907748 0.703256
v -1.092382 -0.904170 0.701902
v -1.111652 -0.905964 0.689641
v -1.099977 -0.897704 0.678926
v -1.099464 -0.893206 0.669958
v -1.100331 -0.905306 0.694745
v -1.091181 -0.900765 0.693629
v -1.122239 -0.882200 0.646150
v -1.164730 -0.924265 0.777585
v -1.152611 -0.921260 0.767440
v -1.155701 -0.918050 0.789308
v -1.144630 -0.914642 0.780156
v -1.138339 -0.910841 0.781263
v -1.140430 -0.918731 0.757378
v -1.132758 -0.916981 0.750996
v -1.126690 -0.915542 0.745935
v -1.134419 -0.915007 0.765185
v -1.130103 -0.910372 0.770779
v -1.129074 -0.914853 0.758229
v -1.121001 -0.910311 0.758737
v -1.149832 -0.912167 0.796917
v -1.145663 -0.906399 0.802314
v -1.145109 -0.911407 0.789723
v -1.137015 -0.905768 0.790021
v -1.138514 -0.894953 0.811888
v -1.127884 -0.894556 0.799489
v -1.131500 -0.888966 0.812569
v -1.123735 -0.888631 0.804858
v -1.122946 -0.901876 0.780051
v -1.110692 -0.899913 0.770087
v -1.116165 -0.893708 0.788835
v -1.104383 -0.893231 0.778265
v -1.111934 -0.888417 0.794315
v -1.100083 -0.888466 0.783837
v -1.116020 -0.914046 0.737318
v -1.103774 -0.912024 0.727345
v -1.106989 -0.907847 0.749044
v -1.094658 -0.906477 0.739184
v -1.091926 -0.906928 0.716834
v -1.084773 -0.902332 0.710071
v -1.082627 -0.902794 0.728921
v -1.074865 -0.899056 0.721925
v -1.079024 -0.898438 0.704581
v -1.069036 -0.895776 0.716542
v -1.098375 -0.898434 0.760209
v -1.086014 -0.896702 0.751770
v -1.093133 -0.892981 0.767004
v -1.086737 -0.892856 0.760365
v -1.079027 -0.892751 0.753132
v -1.088787 -0.888575 0.772639
v -1.078779 -0.888977 0.761148
v -1.075379 -0.896982 0.738327
v -1.069725 -0.896429 0.729989
v -1.071056 -0.892395 0.743930
v -1.062418 -0.891738 0.730211
v -1.065124 -0.886084 0.751619
v -1.052965 -0.883390 0.741528
v -1.109991 -0.883784 0.650747
v -1.099344 -0.884396 0.655677
v -1.088507 -0.880358 0.653322
v -1.090026 -0.893146 0.676266
v -1.089390 -0.888817 0.668344
v -1.077474 -0.880210 0.658540
v -1.077935 -0.891634 0.683278
v -1.076948 -0.888295 0.675996
v -1.068105 -0.887867 0.682660
v -1.067523 -0.883929 0.673156
v -1.066182 -0.876654 0.656273
v -1.055739 -0.876307 0.660797
v -1.045120 -0.873381 0.659001
v -1.110012 -0.876819 0.640290
v -1.110074 -0.869533 0.629777
v -1.096193 -0.871224 0.633340
v -1.101764 -0.866190 0.626056
v -1.099021 -0.880040 0.647738
v -1.088053 -0.876181 0.644739
v -1.086968 -0.868177 0.629378
v -1.087760 -0.860626 0.619625
v -1.072530 -0.855205 0.612244
v -1.076773 -0.868907 0.633496
v -1.076729 -0.864651 0.625418
v -1.064670 -0.865721 0.630019
v -1.064574 -0.861001 0.621943
v -1.088627 -0.852494 0.609769
v -1.078276 -0.848818 0.604723
v -1.077002 -0.876646 0.651010
v -1.065798 -0.873363 0.647681
v -1.054372 -0.866326 0.635259
v -1.054014 -0.862478 0.626603
v -1.055198 -0.873809 0.653287
v -1.044414 -0.869924 0.650335
v -1.064017 -0.852348 0.608219
v -1.053746 -0.853471 0.612093
v -1.042517 -0.849907 0.609549
v -1.065208 -0.844702 0.598502
v -1.066566 -0.835765 0.588559
v -1.052266 -0.840193 0.592359
v -1.053896 -0.831012 0.584097
v -1.053715 -0.849053 0.604344
v -1.042152 -0.842725 0.599126
v -1.041791 -0.835515 0.588699
v -1.038811 -0.825496 0.578253
v -1.030835 -0.821724 0.574481
v -1.031784 -0.836391 0.594825
v -1.031429 -0.831092 0.587131
v -1.020030 -0.822011 0.578662
v -1.043434 -0.862717 0.632114
v -1.042995 -0.858428 0.624341
v -1.031203 -0.849705 0.615070
v -1.031497 -0.861258 0.639330
v -1.030274 -0.857977 0.631951
v -1.022062 -0.857151 0.638991
v -1.021492 -0.853092 0.629394
v -1.030777 -0.844806 0.607534
v -1.020737 -0.845735 0.613650
v -1.012993 -0.845416 0.618868
v -1.020406 -0.838486 0.603210
v -1.020063 -0.831328 0.592786
v -1.009970 -0.832166 0.598836
v -1.009639 -0.826735 0.590495
v -1.007381 -0.840462 0.613192
v -0.998658 -0.832325 0.604828
v -0.998299 -0.827182 0.596733
v -1.068855 -0.891926 0.694972
v -1.061253 -0.887160 0.687818
v -1.055468 -0.883548 0.682376
v -1.059205 -0.890496 0.707531
v -1.049173 -0.885050 0.698321
v -1.043337 -0.881824 0.692948
v -1.045638 -0.878049 0.673307
v -1.036863 -0.872871 0.665137
v -1.035800 -0.878069 0.686120
v -1.023432 -0.870734 0.674773
v -1.049903 -0.886385 0.719622
v -1.039433 -0.881491 0.710226
v -1.033528 -0.878793 0.704945
v -1.038950 -0.878732 0.731396
v -1.030677 -0.874244 0.731876
v -1.033711 -0.877683 0.721571
v -1.027664 -0.874364 0.721517
v -1.026284 -0.875599 0.698497
v -1.014553 -0.869611 0.687830
v -1.017107 -0.870524 0.710419
v -1.005237 -0.865606 0.699940
v -1.031141 -0.868766 0.659609
v -1.022377 -0.867827 0.666493
v -1.014513 -0.866661 0.673707
v -1.007237 -0.865164 0.680984
v -0.997614 -0.861854 0.693047
v -1.022693 -0.862074 0.651275
v -1.015921 -0.856366 0.644500
v -1.010251 -0.851861 0.638903
v -1.013543 -0.863073 0.665066
v -1.004013 -0.854836 0.655295
v -0.998378 -0.850062 0.649651
v -0.999528 -0.843945 0.627974
v -0.990126 -0.839916 0.626090
v -0.990174 -0.844085 0.641700
v -0.982003 -0.838425 0.633863
v -0.998724 -0.840702 0.619336
v -0.989269 -0.835970 0.617895
v -0.976314 -0.834062 0.628290
v -1.001590 -0.860484 0.675356
v -0.992861 -0.852818 0.666538
v -0.987256 -0.847817 0.660854
v -0.991934 -0.857423 0.687463
v -0.982869 -0.849758 0.678387
v -0.977241 -0.844927 0.672732
v -0.980541 -0.842523 0.654236
v -0.971571 -0.835763 0.645483
v -0.971061 -0.839778 0.666566
v -0.962213 -0.832555 0.657778
v -0.965873 -0.831480 0.639924
v -0.956549 -0.828004 0.652173
v -1.285971 -0.829389 0.629942
v -1.284909 -0.821848 0.621781
v -1.271585 -0.817693 0.611904
v -1.295016 -0.806552 0.607237
v -1.302272 -0.794741 0.599340
v -1.281704 -0.804673 0.598652
v -1.285629 -0.794282 0.593480
v -1.290752 -0.813097 0.612827
v -1.277347 -0.811185 0.604362
v -1.261345 -0.815655 0.605718
v -1.272134 -0.802678 0.591930
v -1.270340 -0.792571 0.586613
v -1.262330 -0.807371 0.595920
v -1.264056 -0.792137 0.584430
v -1.252925 -0.802612 0.592682
v -1.253495 -0.790339 0.585517
v -1.277799 -0.834161 0.631111
v -1.276647 -0.825836 0.624790
v -1.261840 -0.834191 0.624690
v -1.266692 -0.824013 0.618312
v -1.247393 -0.832031 0.618840
v -1.253018 -0.819513 0.608841
v -1.239605 -0.825657 0.613734
v -1.239901 -0.818133 0.607872
v -1.238969 -0.834892 0.622030
v -1.228843 -0.829373 0.619063
v -1.229689 -0.816750 0.608207
v -1.251775 -0.811795 0.600885
v -1.240659 -0.805542 0.598533
v -1.241486 -0.793717 0.590254
v -1.229650 -0.808922 0.602749
v -1.302244 -0.780708 0.591079
v -1.301697 -0.771891 0.586840
v -1.289592 -0.779563 0.588235
v -1.292572 -0.765238 0.584400
v -1.304900 -0.744009 0.582759
v -1.308454 -0.731974 0.587964
v -1.292349 -0.747754 0.583069
v -1.294928 -0.732680 0.583231
v -1.309011 -0.723944 0.600269
v -1.283086 -0.740902 0.584850
v -1.284530 -0.731230 0.583809
v -1.274832 -0.778232 0.584892
v -1.278753 -0.762635 0.584638
v -1.265890 -0.777301 0.583576
v -1.269031 -0.761426 0.584337
v -1.253691 -0.775794 0.583145
v -1.254302 -0.759878 0.582258
v -1.281206 -0.751492 0.584460
v -1.274134 -0.745579 0.583904
v -1.274032 -0.730131 0.582304
v -1.254438 -0.744284 0.579972
v -1.256311 -0.727813 0.577438
v -1.248622 -0.738665 0.577531
v -1.249497 -0.731923 0.576353
v -1.242253 -0.784111 0.584182
v -1.212419 -0.823865 0.611260
v -1.217186 -0.815687 0.605005
v -1.204461 -0.822478 0.606274
v -1.203979 -0.814668 0.601028
v -1.225893 -0.798721 0.593568
v -1.232804 -0.788172 0.586526
v -1.217842 -0.795205 0.588789
v -1.215400 -0.787119 0.582475
v -1.222330 -0.805516 0.598247
v -1.206713 -0.800909 0.591539
v -1.208849 -0.791542 0.583206
v -1.207113 -0.781712 0.576561
v -1.192176 -0.796521 0.585644
v -1.198869 -0.785763 0.577956
v -1.183449 -0.792467 0.581336
v -1.181420 -0.783370 0.574639
v -1.243295 -0.774613 0.582183
v -1.245242 -0.759142 0.579740
v -1.246723 -0.749034 0.578401
v -1.250294 -0.721717 0.573740
v -1.234571 -0.773760 0.580584
v -1.237085 -0.758492 0.577405
v -1.218951 -0.772439 0.576547
v -1.221442 -0.757194 0.573216
v -1.241007 -0.743282 0.575732
v -1.243516 -0.727023 0.572458
v -1.223019 -0.741624 0.571072
v -1.225885 -0.726513 0.567253
v -1.207699 -0.771544 0.573310
v -1.209631 -0.756148 0.570430
v -1.199164 -0.770759 0.571465
v -1.201014 -0.755334 0.568692
v -1.185098 -0.769400 0.568796
v -1.187018 -0.753952 0.566206
v -1.212396 -0.740579 0.569164
v -1.211058 -0.724298 0.562726
v -1.202037 -0.718282 0.555514
v -1.204036 -0.739856 0.567093
v -1.205000 -0.728057 0.563392
v -1.189293 -0.738631 0.563155
v -1.194729 -0.723310 0.556249
v -1.217791 -0.832985 0.624769
v -1.206552 -0.829838 0.618935
v -1.193737 -0.826276 0.611910
v -1.194659 -0.813602 0.600205
v -1.182458 -0.829875 0.618269
v -1.194848 -0.806350 0.595246
v -1.182819 -0.820998 0.607722
v -1.181687 -0.811466 0.600058
v -1.171534 -0.805263 0.595387
v -1.171725 -0.824222 0.614236
v -1.172245 -0.814585 0.604181
v -1.156136 -0.818397 0.606794
v -1.162471 -0.809238 0.598542
v -1.187272 -0.802837 0.592066
v -1.172578 -0.796784 0.586111
v -1.173796 -0.786966 0.576601
v -1.161912 -0.801174 0.590620
v -1.162192 -0.828003 0.618721
v -1.152444 -0.825146 0.611640
v -1.305471 -0.722401 0.585048
v -1.297413 -0.718675 0.581902
v -1.300375 -0.713500 0.599613
v -1.291503 -0.704869 0.599273
v -1.289570 -0.713375 0.584907
v -1.287703 -0.700769 0.586612
v -1.275598 -0.714556 0.580175
v -1.275289 -0.698144 0.581671
v -1.259368 -0.713286 0.575394
v -1.259908 -0.703086 0.574631
v -1.296254 -0.706471 0.610370
v -1.290483 -0.701377 0.610545
v -1.280037 -0.697236 0.600206
v -1.283159 -0.700435 0.628379
v -1.282550 -0.698343 0.621454
v -1.270600 -0.694162 0.612478
v -1.268442 -0.693432 0.588207
v -1.253415 -0.692708 0.580503
v -1.257655 -0.688672 0.600803
v -1.249597 -0.685800 0.593817
v -1.245336 -0.686309 0.580666
v -1.244828 -0.683991 0.589652
v -1.246893 -0.713787 0.567984
v -1.247319 -0.702792 0.565115
v -1.236679 -0.709177 0.559120
v -1.237489 -0.702934 0.558029
v -1.241689 -0.719102 0.567658
v -1.243476 -0.691827 0.572592
v -1.230306 -0.713056 0.559850
v -1.230929 -0.696452 0.558943
v -1.240255 -0.686326 0.576755
v -1.227679 -0.684949 0.564678
v -1.236715 -0.683115 0.581347
v -1.222558 -0.678799 0.571312
v -1.215473 -0.711186 0.554813
v -1.218991 -0.696308 0.550147
v -1.200171 -0.710807 0.549091
v -1.206017 -0.696199 0.541132
v -1.193325 -0.715623 0.549571
v -1.217267 -0.681837 0.552309
v -1.208075 -0.678859 0.540691
v -1.203625 -0.670002 0.539356
v -1.211193 -0.672393 0.558927
v -1.204498 -0.668195 0.558159
v -1.209381 -0.671146 0.549142
v -1.201176 -0.666501 0.549605
v -1.274246 -0.698226 0.636770
v -1.268305 -0.695808 0.631538
v -1.261050 -0.691965 0.624903
v -1.267516 -0.693660 0.651297
v -1.262732 -0.691971 0.647154
v -1.251801 -0.687443 0.636922
v -1.247746 -0.684544 0.613918
v -1.244124 -0.682810 0.604722
v -1.240702 -0.681143 0.626656
v -1.239764 -0.679626 0.614077
v -1.237432 -0.678662 0.604371
v -1.234923 -0.677477 0.621206
v -1.228695 -0.672707 0.615107
v -1.259052 -0.690875 0.663815
v -1.253230 -0.687543 0.658422
v -1.242624 -0.682367 0.648844
v -1.246447 -0.689935 0.674235
v -1.240822 -0.685085 0.668578
v -1.233190 -0.679271 0.661112
v -1.231944 -0.676964 0.639147
v -1.223564 -0.672980 0.651982
v -1.226088 -0.673896 0.633801
v -1.219408 -0.668481 0.627177
v -1.217620 -0.670585 0.646753
v -1.209878 -0.666126 0.639575
v -1.225824 -0.674232 0.592944
v -1.213666 -0.671527 0.582851
v -1.216840 -0.665731 0.604441
v -1.209920 -0.660372 0.604684
v -1.206659 -0.665281 0.591940
v -1.202446 -0.659849 0.597395
v -1.203328 -0.668063 0.573949
v -1.197451 -0.665157 0.568631
v -1.190030 -0.660878 0.561749
v -1.198477 -0.664769 0.583501
v -1.192084 -0.660238 0.583890
v -1.180815 -0.656095 0.573723
v -1.210249 -0.661427 0.618197
v -1.204476 -0.657718 0.612739
v -1.196248 -0.654159 0.605434
v -1.199606 -0.659030 0.629727
v -1.193897 -0.654827 0.624182
v -1.187024 -0.649449 0.617420
v -1.184179 -0.650770 0.595222
v -1.171034 -0.646955 0.585546
v -1.175294 -0.642791 0.605922
v -1.170197 -0.642401 0.594671
v -1.163465 -0.642073 0.586163
v -1.168274 -0.639052 0.605855
v -1.163308 -0.638621 0.595559
v -1.173162 -0.777308 0.569787
v -1.173697 -0.768266 0.566818
v -1.175802 -0.752824 0.564331
v -1.174628 -0.736423 0.558210
v -1.178567 -0.723191 0.551125
v -1.166737 -0.730282 0.552225
v -1.166788 -0.722161 0.548272
v -1.147966 -0.816114 0.602051
v -1.146323 -0.808540 0.594748
v -1.136113 -0.803190 0.587959
v -1.157190 -0.791018 0.579353
v -1.163852 -0.781511 0.572229
v -1.149729 -0.788044 0.575662
v -1.149469 -0.780571 0.570834
v -1.152486 -0.797406 0.585516
v -1.138138 -0.793215 0.579389
v -1.140384 -0.779589 0.569705
v -1.125673 -0.788954 0.574825
v -1.124932 -0.778816 0.568046
v -1.114926 -0.773535 0.563618
v -1.140499 -0.821216 0.602406
v -1.139120 -0.812893 0.596279
v -1.124748 -0.821438 0.595867
v -1.129208 -0.807325 0.588993
v -1.126979 -0.798540 0.582553
v -1.108238 -0.821392 0.589815
v -1.114154 -0.806046 0.583665
v -1.100266 -0.816503 0.585032
v -1.098465 -0.803978 0.578471
v -1.100754 -0.826489 0.589860
v -1.093351 -0.820263 0.585224
v -1.091621 -0.807760 0.578967
v -1.118453 -0.792536 0.576562
v -1.116215 -0.783383 0.569835
v -1.103554 -0.790651 0.571469
v -1.108395 -0.777352 0.564140
v -1.164608 -0.767283 0.565694
v -1.166911 -0.751912 0.562950
v -1.150200 -0.765648 0.564351
v -1.150002 -0.750334 0.560543
v -1.140875 -0.764582 0.563532
v -1.141925 -0.754703 0.561099
v -1.168118 -0.739987 0.559326
v -1.157306 -0.734784 0.554725
v -1.157381 -0.721065 0.547561
v -1.142505 -0.744594 0.557769
v -1.130683 -0.763545 0.561894
v -1.135173 -0.748923 0.557609
v -1.113347 -0.762118 0.557604
v -1.118429 -0.747560 0.551851
v -1.142042 -0.734296 0.552875
v -1.141485 -0.720552 0.545505
v -1.132263 -0.715578 0.540863
v -1.133938 -0.733664 0.550470
v -1.133252 -0.725534 0.546236
v -1.123006 -0.733060 0.545807
v -1.126254 -0.719426 0.540643
v -1.106199 -0.766610 0.557669
v -1.089859 -0.797877 0.572603
v -1.076894 -0.817925 0.580435
v -1.082585 -0.802828 0.573256
v -1.064310 -0.816890 0.577013
v -1.064505 -0.803147 0.569018
v -1.087940 -0.790245 0.566209
v -1.093336 -0.775393 0.558778
v -1.079701 -0.785224 0.560692
v -1.077921 -0.773633 0.553757
v -1.081159 -0.795140 0.566644
v -1.072080 -0.789019 0.561452
v -1.070646 -0.777401 0.555166
v -1.055458 -0.798044 0.564453
v -1.068044 -0.767743 0.546889
v -1.054118 -0.786124 0.557733
v -1.060553 -0.772267 0.548673
v -1.045299 -0.780069 0.553078
v -1.044538 -0.772185 0.545063
v -1.104344 -0.756635 0.551763
v -1.103011 -0.747605 0.545293
v -1.093254 -0.742780 0.538283
v -1.108489 -0.732401 0.538797
v -1.112192 -0.717590 0.533890
v -1.092004 -0.731883 0.532468
v -1.097360 -0.716818 0.527291
v -1.083903 -0.726623 0.527711
v -1.082222 -0.716632 0.521162
v -1.069410 -0.711798 0.511840
v -1.097999 -0.761123 0.551898
v -1.095761 -0.752586 0.545644
v -1.083151 -0.760147 0.546044
v -1.087228 -0.746696 0.538773
v -1.084483 -0.736646 0.532398
v -1.066894 -0.760303 0.540346
v -1.073009 -0.744916 0.533254
v -1.057650 -0.755572 0.534598
v -1.056210 -0.743369 0.528345
v -1.059088 -0.765360 0.541265
v -1.050801 -0.759065 0.535479
v -1.048780 -0.747553 0.528831
v -1.077390 -0.730849 0.527536
v -1.075438 -0.721559 0.521433
v -1.061990 -0.729372 0.521604
v -1.066638 -0.718875 0.515490
v -1.191631 -0.705741 0.543249
v -1.190842 -0.694634 0.535335
v -1.181402 -0.688540 0.530068
v -1.183915 -0.709510 0.544442
v -1.182330 -0.698034 0.538043
v -1.165874 -0.706668 0.540890
v -1.172716 -0.692738 0.532724
v -1.195707 -0.680908 0.528561
v -1.194432 -0.668154 0.530147
v -1.179233 -0.679703 0.524162
v -1.180603 -0.666717 0.522238
v -1.187528 -0.659556 0.539089
v -1.171749 -0.684019 0.525339
v -1.176707 -0.656475 0.529294
v -1.157730 -0.700637 0.536587
v -1.155898 -0.690503 0.529621
v -1.147953 -0.684063 0.525178
v -1.171301 -0.674162 0.519801
v -1.172082 -0.668143 0.518749
v -1.162505 -0.677986 0.521568
v -1.164979 -0.662183 0.518256
v -1.147939 -0.676142 0.520366
v -1.149123 -0.660970 0.515647
v -1.170712 -0.651897 0.529799
v -1.161102 -0.651434 0.521635
v -1.151111 -0.651660 0.516759
v -1.157849 -0.710435 0.542220
v -1.177740 -0.653663 0.549558
v -1.175831 -0.652259 0.540407
v -1.169613 -0.650343 0.563528
v -1.149420 -0.705013 0.538141
v -1.148530 -0.693842 0.531255
v -1.131054 -0.703561 0.534301
v -1.138752 -0.688710 0.527149
v -1.123803 -0.707789 0.534561
v -1.138609 -0.675073 0.519555
v -1.139610 -0.659836 0.515075
v -1.164367 -0.646416 0.574467
v -1.170334 -0.649648 0.549045
v -1.167961 -0.648570 0.540639
v -1.163787 -0.647043 0.558142
v -1.157459 -0.643289 0.552245
v -1.154689 -0.644031 0.529945
v -1.142176 -0.645149 0.519968
v -1.144960 -0.635681 0.541148
v -1.137610 -0.629898 0.541103
v -1.136397 -0.634407 0.527801
v -1.132278 -0.628251 0.533130
v -1.158557 -0.642447 0.574712
v -1.148340 -0.637760 0.564088
v -1.151506 -0.633968 0.585854
v -1.140409 -0.628682 0.575177
v -1.134263 -0.622376 0.575050
v -1.139578 -0.631447 0.555616
v -1.134117 -0.625337 0.549738
v -1.126225 -0.617917 0.541590
v -1.136166 -0.627827 0.564428
v -1.128786 -0.617460 0.563426
v -1.124573 -0.612539 0.552771
v -1.119987 -0.610271 0.541457
v -1.121331 -0.607681 0.562527
v -1.117858 -0.605763 0.552416
v -1.123388 -0.697758 0.530044
v -1.120993 -0.686791 0.523579
v -1.113602 -0.680392 0.518391
v -1.116452 -0.702491 0.529583
v -1.114873 -0.690376 0.523818
v -1.101046 -0.702000 0.522406
v -1.106406 -0.685937 0.517628
v -1.124990 -0.673757 0.516972
v -1.128020 -0.658705 0.512939
v -1.112833 -0.672719 0.513881
v -1.112679 -0.657504 0.508422
v -1.105266 -0.672280 0.510777
v -1.104880 -0.656981 0.505621
v -1.087019 -0.701516 0.514759
v -1.090963 -0.686790 0.509539
v -1.073023 -0.701043 0.507073
v -1.077148 -0.686382 0.501617
v -1.094333 -0.671859 0.505064
v -1.096840 -0.656621 0.501712
v -1.080255 -0.671357 0.497484
v -1.082633 -0.656072 0.494300
v -1.126959 -0.644255 0.514237
v -1.115197 -0.646234 0.508688
v -1.124710 -0.635385 0.517116
v -1.121064 -0.625588 0.521809
v -1.110377 -0.640705 0.507738
v -1.109014 -0.622422 0.513173
v -1.103977 -0.613818 0.512114
v -1.097633 -0.640770 0.500588
v -1.096544 -0.624248 0.501912
v -1.083825 -0.640364 0.492657
v -1.083940 -0.624272 0.492415
v -1.095171 -0.611845 0.503628
v -1.083308 -0.607444 0.492718
v -1.079602 -0.594930 0.488554
v -1.117233 -0.616154 0.526743
v -1.111472 -0.615244 0.519636
v -1.113346 -0.608209 0.531760
v -1.104129 -0.605617 0.519771
v -1.097088 -0.593674 0.519501
v -1.106822 -0.597918 0.540408
v -1.100527 -0.592494 0.540079
v -1.102756 -0.596870 0.529412
v -1.096182 -0.587563 0.528628
v -1.093570 -0.603207 0.505664
v -1.091603 -0.589582 0.509538
v -1.086301 -0.601315 0.497140
v -1.083083 -0.590252 0.492912
v -1.092600 -0.582629 0.517764
v -1.226680 -0.695207 0.706170
v -1.219102 -0.692850 0.715125
v -1.209642 -0.689128 0.727202
v -1.195345 -0.686639 0.737339
v -1.184974 -0.683787 0.736333
v -1.185601 -0.687622 0.749046
v -1.178606 -0.682867 0.742361
v -1.176915 -0.693066 0.771952
v -1.176207 -0.688686 0.763042
v -1.167675 -0.680722 0.753739
v -1.169717 -0.692256 0.778848
v -1.164271 -0.686020 0.772949
v -1.157326 -0.678346 0.765500
v -1.234345 -0.688323 0.683201
v -1.233718 -0.684529 0.673781
v -1.226532 -0.682916 0.681394
v -1.225131 -0.678338 0.673373
v -1.225730 -0.690020 0.697964
v -1.217432 -0.681297 0.690296
v -1.211948 -0.675363 0.684449
v -1.214206 -0.669254 0.664135
v -1.202404 -0.667716 0.673748
v -1.191777 -0.664456 0.670630
v -1.208185 -0.667447 0.659009
v -1.200259 -0.664451 0.652091
v -1.201695 -0.665775 0.665038
v -1.190881 -0.663067 0.663610
v -1.213516 -0.687701 0.709416
v -1.203261 -0.679579 0.700058
v -1.202628 -0.675627 0.692201
v -1.203794 -0.685995 0.721844
v -1.193756 -0.679974 0.712471
v -1.192999 -0.675778 0.698418
v -1.192494 -0.671322 0.689510
v -1.182297 -0.663827 0.678852
v -1.185952 -0.674751 0.705035
v -1.180296 -0.670135 0.699419
v -1.169880 -0.661481 0.689840
v -1.176528 -0.660090 0.673389
v -1.168578 -0.658189 0.681682
v -1.189214 -0.657140 0.641589
v -1.183615 -0.652083 0.635895
v -1.177496 -0.647079 0.629815
v -1.178013 -0.653978 0.652770
v -1.176800 -0.649978 0.644141
v -1.169859 -0.648407 0.651955
v -1.168825 -0.644944 0.643224
v -1.167876 -0.639824 0.620426
v -1.159117 -0.636436 0.633132
v -1.161422 -0.656587 0.689321
v -1.169469 -0.653738 0.666217
v -1.162999 -0.647111 0.659422
v -1.157714 -0.639640 0.653306
v -1.160501 -0.652916 0.680275
v -1.152805 -0.644561 0.671255
v -1.147661 -0.636002 0.664950
v -1.151400 -0.631963 0.646343
v -1.142863 -0.628318 0.659150
v -1.162113 -0.636041 0.614955
v -1.154554 -0.631076 0.607778
v -1.153464 -0.631806 0.627513
v -1.145133 -0.623621 0.618754
v -1.138302 -0.616025 0.618136
v -1.145786 -0.627023 0.640669
v -1.138940 -0.619348 0.633297
v -1.133593 -0.612353 0.627265
v -1.137440 -0.621905 0.653219
v -1.131375 -0.614226 0.646446
v -1.125964 -0.607732 0.640502
v -1.194590 -0.684455 0.730329
v -1.184313 -0.679993 0.727030
v -1.173050 -0.677483 0.736610
v -1.175317 -0.672365 0.716575
v -1.169693 -0.667508 0.710916
v -1.161466 -0.660215 0.702587
v -1.165624 -0.669810 0.728792
v -1.160137 -0.663897 0.722949
v -1.150862 -0.655314 0.714080
v -1.143221 -0.649585 0.713835
v -1.162161 -0.675018 0.747932
v -1.151821 -0.672571 0.759681
v -1.155762 -0.667341 0.740903
v -1.150375 -0.660658 0.734925
v -1.141536 -0.652019 0.726206
v -1.142950 -0.663874 0.751575
v -1.141947 -0.659373 0.743513
v -1.133830 -0.658634 0.750650
v -1.133213 -0.654137 0.741414
v -1.140218 -0.648513 0.717739
v -1.155447 -0.654814 0.696475
v -1.148717 -0.652397 0.705251
v -1.149926 -0.649161 0.690677
v -1.143132 -0.641485 0.683345
v -1.137940 -0.633296 0.677104
v -1.141575 -0.646547 0.704530
v -1.133511 -0.638022 0.695369
v -1.128156 -0.631091 0.689347
v -1.133278 -0.625611 0.671408
v -1.122331 -0.623411 0.682759
v -1.133358 -0.646749 0.725561
v -1.125773 -0.646167 0.732400
v -1.132347 -0.643258 0.716734
v -1.123653 -0.634718 0.707253
v -1.118112 -0.629218 0.701482
v -1.120293 -0.640196 0.726547
v -1.112883 -0.632524 0.718741
v -1.107312 -0.627254 0.713010
v -1.110603 -0.621546 0.693601
v -1.099142 -0.619006 0.703502
v -1.091033 -0.613584 0.701927
v -1.128101 -0.617307 0.665147
v -1.123169 -0.609624 0.659245
v -1.117717 -0.603442 0.653355
v -1.117096 -0.615552 0.676575
v -1.113048 -0.607864 0.671352
v -1.107857 -0.599669 0.665110
v -1.105146 -0.615398 0.687716
v -1.101079 -0.607711 0.682478
v -1.096122 -0.597712 0.675921
v -1.098370 -0.614812 0.694324
v -1.089443 -0.606687 0.692554
v -1.088107 -0.597830 0.682839
v -1.056102 -0.816222 0.574743
v -1.055742 -0.807741 0.570782
v -1.043355 -0.814999 0.572275
v -1.047636 -0.801439 0.566263
v -1.030530 -0.813697 0.570200
v -1.029689 -0.798557 0.562716
v -1.020744 -0.812465 0.569982
v -1.021638 -0.802599 0.563686
v -1.045852 -0.789760 0.559643
v -1.037141 -0.784439 0.554767
v -1.036101 -0.776487 0.547762
v -1.143639 -0.624554 0.596828
v -1.137361 -0.619369 0.596858
v -1.139184 -0.623904 0.585923
v -1.132050 -0.617572 0.585999
v -1.141729 -0.620627 0.608452
v -1.134835 -0.614150 0.608234
v -1.122771 -0.607421 0.597214
v -1.122049 -0.609858 0.576954
v -1.115043 -0.604185 0.590383
v -1.116437 -0.604904 0.571279
v -1.108673 -0.599065 0.563704
v -1.109185 -0.601132 0.585039
v -1.099369 -0.594969 0.575797
v -1.125020 -0.604098 0.618875
v -1.116982 -0.601569 0.604719
v -1.118389 -0.600060 0.632570
v -1.117809 -0.597878 0.618726
v -1.112647 -0.597079 0.610339
v -1.112786 -0.595035 0.626882
v -1.105377 -0.589865 0.619764
v -1.111942 -0.601519 0.597776
v -1.103972 -0.595362 0.597976
v -1.090748 -0.587738 0.587178
v -1.084331 -0.581212 0.586991
v -1.094794 -0.583777 0.609358
v -1.088864 -0.577914 0.609582
v -1.089281 -0.583415 0.597830
v -1.081335 -0.573618 0.597591
v -1.100479 -0.593047 0.555750
v -1.094924 -0.587655 0.549998
v -1.090153 -0.579970 0.544219
v -1.091876 -0.589354 0.568494
v -1.085600 -0.579417 0.562278
v -1.084569 -0.574910 0.554349
v -1.087051 -0.586497 0.576951
v -1.081587 -0.577051 0.577199
v -1.076581 -0.569310 0.587731
v -1.109453 -0.595773 0.644894
v -1.100131 -0.591998 0.657062
v -1.103829 -0.590916 0.639236
v -1.096227 -0.582525 0.630250
v -1.089481 -0.575743 0.629434
v -1.094469 -0.587430 0.651453
v -1.088210 -0.579752 0.644532
v -1.082835 -0.572967 0.638536
v -1.093918 -0.579455 0.620283
v -1.086478 -0.572963 0.620127
v -1.076950 -0.564719 0.611372
v -1.076029 -0.564399 0.629591
v -1.074735 -0.560698 0.619884
v -1.090049 -0.590033 0.669142
v -1.079461 -0.598566 0.689974
v -1.078588 -0.590819 0.680199
v -1.068704 -0.583810 0.677277
v -1.084481 -0.584744 0.663408
v -1.076752 -0.576314 0.655146
v -1.075924 -0.571319 0.646345
v -1.077661 -0.583492 0.670496
v -1.068115 -0.578422 0.668916
v -1.067940 -0.570624 0.653596
v -1.067008 -0.564115 0.642955
v -1.057459 -0.556913 0.639080
v -1.059721 -0.570053 0.660706
v -1.054229 -0.564174 0.654869
v -1.044655 -0.555381 0.646996
v -1.034959 -0.550712 0.646318
v -1.247758 -0.844915 0.892535
v -1.249749 -0.834110 0.893460
v -1.251590 -0.818610 0.891106
v -1.252329 -0.807940 0.886547
v -1.233877 -0.860251 0.885860
v -1.219386 -0.875065 0.878674
v -1.223552 -0.865003 0.881904
v -1.192659 -0.889549 0.861792
v -1.209692 -0.877365 0.874227
v -1.207582 -0.863832 0.876896
v -1.195450 -0.881168 0.866802
v -1.193213 -0.863510 0.871746
v -1.188044 -0.857983 0.871177
v -1.237963 -0.849574 0.889096
v -1.236447 -0.832823 0.890948
v -1.220076 -0.846619 0.884207
v -1.223837 -0.831836 0.887233
v -1.212974 -0.839537 0.883291
v -1.215712 -0.831197 0.884855
v -1.235722 -0.817020 0.889212
v -1.243350 -0.802305 0.883145
v -1.227713 -0.816286 0.887466
v -1.228897 -0.801100 0.882039
v -1.221041 -0.815714 0.885787
v -1.219943 -0.800165 0.880740
v -1.206066 -0.851126 0.878798
v -1.198021 -0.854338 0.875436
v -1.205048 -0.842696 0.880075
v -1.204086 -0.830317 0.881257
v -1.191107 -0.847336 0.874397
v -1.188457 -0.829261 0.875694
v -1.204368 -0.814284 0.880798
v -1.206585 -0.798942 0.877823
v -1.188093 -0.813964 0.875012
v -1.192739 -0.797818 0.873973
v -1.182864 -0.808873 0.872443
v -1.184853 -0.797264 0.871284
v -1.184102 -0.889883 0.855802
v -1.171574 -0.889893 0.846207
v -1.179701 -0.877801 0.860353
v -1.181521 -0.868838 0.865826
v -1.167931 -0.880072 0.850896
v -1.172289 -0.870446 0.860585
v -1.176041 -0.862455 0.865031
v -1.164557 -0.870801 0.855236
v -1.162343 -0.861252 0.858064
v -1.158998 -0.889991 0.836675
v -1.146603 -0.889892 0.826906
v -1.155329 -0.880373 0.841398
v -1.142912 -0.880436 0.831658
v -1.151848 -0.871064 0.845878
v -1.149235 -0.861096 0.849223
v -1.139363 -0.871102 0.836227
v -1.136704 -0.861146 0.839632
v -1.172887 -0.843530 0.868403
v -1.177036 -0.828544 0.871316
v -1.159659 -0.846943 0.861477
v -1.180095 -0.819288 0.872397
v -1.146442 -0.848909 0.852791
v -1.133812 -0.849496 0.843332
v -1.166312 -0.836760 0.867132
v -1.169450 -0.828098 0.868237
v -1.158641 -0.838512 0.862755
v -1.158358 -0.827563 0.863061
v -1.174731 -0.813202 0.869452
v -1.174943 -0.796693 0.867196
v -1.158706 -0.811553 0.862516
v -1.159828 -0.795820 0.860964
v -1.145208 -0.840402 0.854349
v -1.144153 -0.827015 0.855646
v -1.132197 -0.840852 0.845386
v -1.130169 -0.826546 0.847944
v -1.143786 -0.810750 0.856030
v -1.143021 -0.793826 0.854339
v -1.129680 -0.810984 0.849908
v -1.136123 -0.793387 0.851731
v -1.124635 -0.805810 0.848757
v -1.129660 -0.792889 0.849781
v -1.243010 -0.788020 0.874950
v -1.243122 -0.779479 0.870088
v -1.228440 -0.786142 0.874193
v -1.234895 -0.773082 0.866663
v -1.219768 -0.789969 0.876201
v -1.233606 -0.761500 0.859603
v -1.220118 -0.780108 0.871274
v -1.217989 -0.768881 0.864328
v -1.210285 -0.762224 0.859797
v -1.211564 -0.784198 0.872783
v -1.210687 -0.771917 0.866236
v -1.194494 -0.782626 0.869791
v -1.198175 -0.768131 0.862729
v -1.224270 -0.756015 0.855692
v -1.223871 -0.746156 0.848283
v -1.209616 -0.754994 0.854311
v -1.211171 -0.741686 0.843745
v -1.200492 -0.753998 0.853233
v -1.199853 -0.746690 0.847626
v -1.186149 -0.781909 0.867699
v -1.186438 -0.774172 0.865178
v -1.212702 -0.732638 0.835312
v -1.185745 -0.764345 0.859286
v -1.196944 -0.736505 0.838199
v -1.188324 -0.732444 0.833681
v -1.185622 -0.752991 0.851661
v -1.192408 -0.742953 0.844142
v -1.175842 -0.747538 0.847267
v -1.177374 -0.736935 0.837952
v -1.166034 -0.732063 0.833895
v -1.177134 -0.781341 0.864254
v -1.179481 -0.767815 0.859744
v -1.161769 -0.780379 0.858348
v -1.164839 -0.765342 0.854264
v -1.176780 -0.757312 0.853646
v -1.168625 -0.751332 0.848532
v -1.166429 -0.741427 0.842217
v -1.146290 -0.779377 0.852589
v -1.148787 -0.764135 0.849250
v -1.138301 -0.778854 0.849647
v -1.140029 -0.763487 0.846455
v -1.130185 -0.778219 0.847257
v -1.131635 -0.762752 0.844426
v -1.152241 -0.749234 0.844667
v -1.157161 -0.735412 0.837372
v -1.141592 -0.748214 0.842598
v -1.142878 -0.733339 0.836256
v -1.132762 -0.747323 0.841137
v -1.133312 -0.732186 0.835752
v -1.202774 -0.729470 0.830565
v -1.188822 -0.725092 0.823302
v -1.189248 -0.718297 0.813020
v -1.178517 -0.729329 0.829162
v -1.177036 -0.720360 0.817777
v -1.177184 -0.714570 0.810142
v -1.169330 -0.706533 0.802844
v -1.166252 -0.723271 0.824062
v -1.166373 -0.715232 0.814361
v -1.156523 -0.717202 0.820909
v -1.156093 -0.707728 0.812227
v -1.164048 -0.699043 0.796725
v -1.155573 -0.698950 0.803668
v -1.155550 -0.726212 0.830241
v -1.144211 -0.720294 0.827181
v -1.145045 -0.709415 0.818538
v -1.133311 -0.723890 0.831615
v -1.138899 -0.889521 0.820211
v -1.131811 -0.881957 0.820543
v -1.118725 -0.879212 0.811329
v -1.126966 -0.871034 0.826460
v -1.124375 -0.861268 0.829779
v -1.114662 -0.870826 0.816571
v -1.111641 -0.861245 0.820451
v -1.106242 -0.879010 0.801674
v -1.093678 -0.879438 0.792128
v -1.101857 -0.871034 0.807338
v -1.098495 -0.859850 0.813531
v -1.088691 -0.871491 0.798576
v -1.084856 -0.863144 0.803522
v -1.091515 -0.852672 0.815195
v -1.080809 -0.853633 0.808738
v -1.121375 -0.849648 0.833618
v -1.108332 -0.850642 0.824700
v -1.100861 -0.851596 0.820291
v -1.119048 -0.840750 0.836598
v -1.116390 -0.825916 0.841345
v -1.102959 -0.839815 0.829484
v -1.104211 -0.830829 0.835005
v -1.110363 -0.819737 0.841434
v -1.094083 -0.833119 0.830934
v -1.098236 -0.824573 0.835547
v -1.120335 -0.816552 0.845704
v -1.113815 -0.809852 0.844606
v -1.112503 -0.792496 0.844845
v -1.095874 -0.806766 0.839568
v -1.100055 -0.791437 0.841660
v -1.092457 -0.844824 0.821308
v -1.077147 -0.843954 0.813452
v -1.086899 -0.833829 0.826605
v -1.084159 -0.823691 0.830116
v -1.073755 -0.834676 0.817816
v -1.070750 -0.822471 0.823834
v -1.081411 -0.811719 0.833625
v -1.073704 -0.814137 0.830028
v -1.081219 -0.879050 0.782440
v -1.068882 -0.877722 0.772588
v -1.076193 -0.871471 0.788942
v -1.072248 -0.863972 0.794036
v -1.064337 -0.871081 0.778469
v -1.060271 -0.864513 0.783726
v -1.056548 -0.876374 0.762732
v -1.043165 -0.874383 0.753390
v -1.035437 -0.870718 0.754231
v -1.052045 -0.870892 0.768566
v -1.047863 -0.865219 0.773979
v -1.043007 -0.870906 0.761646
v -1.035879 -0.866448 0.762833
v -1.067400 -0.854175 0.800293
v -1.053904 -0.854173 0.791959
v -1.040456 -0.854508 0.783564
v -1.027637 -0.854727 0.774347
v -1.063633 -0.845310 0.805149
v -1.049899 -0.847136 0.797134
v -1.060133 -0.835994 0.809654
v -1.056468 -0.826336 0.814371
v -1.045875 -0.837633 0.802320
v -1.042213 -0.827958 0.807034
v -1.036377 -0.848040 0.788839
v -1.023556 -0.848282 0.779626
v -1.031050 -0.836907 0.794951
v -1.032190 -0.829278 0.801554
v -1.019372 -0.839078 0.785022
v -1.089111 -0.800181 0.838966
v -1.091534 -0.790657 0.839796
v -1.064285 -0.815655 0.825028
v -1.080275 -0.803247 0.835055
v -1.079360 -0.789711 0.836170
v -1.066909 -0.807074 0.828748
v -1.062407 -0.787132 0.829938
v -1.056157 -0.780331 0.827812
v -1.052932 -0.817007 0.818922
v -1.039011 -0.818748 0.811152
v -1.050340 -0.804531 0.822226
v -1.048963 -0.791986 0.823947
v -1.036754 -0.804074 0.816285
v -1.041340 -0.795420 0.820421
v -1.048661 -0.783811 0.824295
v -1.031897 -0.798383 0.815461
v -1.035292 -0.788654 0.818101
v -1.023207 -0.830052 0.795983
v -1.025457 -0.822134 0.802151
v -1.015379 -0.830178 0.790171
v -1.012034 -0.820560 0.794473
v -1.021848 -0.809291 0.807537
v -1.008653 -0.810485 0.798817
v -1.020461 -0.800729 0.809295
v -1.018966 -0.786244 0.811158
v -1.006853 -0.801776 0.801111
v -1.003379 -0.784203 0.804056
v -0.997286 -0.777491 0.802330
v -1.036047 -0.874503 0.742157
v -1.030317 -0.871053 0.742595
v -1.020182 -0.867432 0.732308
v -1.023440 -0.862926 0.753950
v -1.010426 -0.857457 0.743708
v -1.008274 -0.862801 0.721879
v -0.997695 -0.859076 0.711730
v -1.002011 -0.856238 0.729997
v -0.997284 -0.855689 0.722220
v -1.016486 -0.853988 0.762955
v -1.009116 -0.852996 0.753195
v -1.002882 -0.851964 0.744034
v -0.991753 -0.854904 0.712145
v -0.997738 -0.851268 0.735533
v -0.989416 -0.849729 0.722458
v -1.012390 -0.847654 0.768253
v -1.002690 -0.847323 0.753725
v -1.006493 -0.836374 0.775833
v -0.999445 -0.829585 0.776312
v -0.996116 -0.836185 0.763470
v -0.992146 -0.828880 0.768598
v -0.991192 -0.842846 0.744010
v -0.978947 -0.837977 0.734039
v -0.971873 -0.833204 0.734601
v -0.985348 -0.834651 0.751574
v -0.981271 -0.828169 0.756846
v -0.978375 -0.833755 0.743411
v -0.971279 -0.828267 0.743970
v -0.993182 -0.859212 0.700844
v -0.985742 -0.852942 0.700853
v -0.974777 -0.845147 0.691271
v -0.969082 -0.840832 0.685707
v -0.975220 -0.842164 0.712093
v -0.967909 -0.836602 0.712351
v -0.970353 -0.840844 0.701814
v -0.963934 -0.835549 0.701597
v -0.961836 -0.835077 0.678554
v -0.953842 -0.828585 0.670623
v -0.951781 -0.827288 0.689950
v -0.948310 -0.825096 0.680483
v -0.948199 -0.823866 0.664989
v -0.944272 -0.821431 0.689955
v -0.941547 -0.819582 0.679963
v -0.972982 -0.837396 0.723022
v -0.966647 -0.832968 0.723205
v -0.955670 -0.827395 0.712450
v -0.958803 -0.823850 0.734260
v -0.947725 -0.819045 0.723514
v -0.941461 -0.814064 0.723517
v -0.947010 -0.821900 0.704281
v -0.944015 -0.818378 0.713083
v -0.941281 -0.817848 0.698763
v -0.930698 -0.809853 0.690461
v -0.922666 -0.802899 0.690521
v -0.936612 -0.811647 0.712936
v -0.926432 -0.803760 0.703848
v -0.920753 -0.799326 0.698264
v -1.007087 -0.830131 0.783637
v -1.000394 -0.822194 0.783694
v -0.987767 -0.819250 0.774246
v -0.996191 -0.810573 0.789137
v -0.984025 -0.810194 0.779068
v -0.994002 -0.801725 0.791937
v -0.990978 -0.787128 0.795791
v -0.981513 -0.801231 0.782287
v -0.978262 -0.788390 0.786448
v -0.975875 -0.818176 0.763817
v -0.964231 -0.817224 0.753065
v -0.972045 -0.809787 0.768755
v -0.960349 -0.809238 0.758074
v -0.968939 -0.800611 0.772749
v -0.965446 -0.789627 0.777234
v -0.956350 -0.799744 0.763227
v -0.952583 -0.790879 0.768083
v -0.989540 -0.778548 0.797614
v -0.976310 -0.779627 0.788940
v -0.963076 -0.780715 0.780269
v -0.949624 -0.781756 0.771884
v -0.953034 -0.816016 0.741728
v -0.946530 -0.815192 0.734196
v -0.949086 -0.808542 0.746827
v -0.939469 -0.807582 0.734200
v -0.944207 -0.798733 0.753125
v -0.940298 -0.790953 0.758170
v -0.933515 -0.797265 0.741130
v -0.929644 -0.789193 0.746124
v -0.928701 -0.800530 0.723877
v -0.923239 -0.794088 0.723896
v -0.924284 -0.799835 0.712695
v -0.916077 -0.790000 0.712385
v -0.928586 -0.796171 0.734219
v -0.921118 -0.785829 0.734273
v -0.913272 -0.782303 0.722326
v -0.936825 -0.781646 0.762640
v -0.925731 -0.779730 0.751166
v -0.919868 -0.777882 0.743517
v -1.113819 -0.776832 0.843041
v -1.115423 -0.761271 0.840863
v -1.103046 -0.775832 0.840762
v -1.105289 -0.760318 0.838788
v -1.117222 -0.745779 0.838432
v -1.120478 -0.730808 0.834105
v -1.107469 -0.744838 0.836575
v -1.108636 -0.729601 0.832220
v -1.145979 -0.700223 0.810221
v -1.158039 -0.691364 0.789996
v -1.152689 -0.684400 0.783969
v -1.146438 -0.676722 0.777054
v -1.145420 -0.691955 0.800592
v -1.144835 -0.683887 0.790998
v -1.135283 -0.684960 0.797529
v -1.134844 -0.677276 0.787540
v -1.123869 -0.670669 0.783328
v -1.132765 -0.714377 0.824039
v -1.134049 -0.704292 0.815407
v -1.119076 -0.697967 0.809832
v -1.124991 -0.717607 0.826586
v -1.123006 -0.708677 0.819441
v -1.108469 -0.714889 0.823510
v -1.114921 -0.704550 0.815280
v -1.135345 -0.694121 0.806761
v -1.125357 -0.688450 0.801742
v -1.124740 -0.679692 0.793955
v -1.111868 -0.694241 0.806173
v -1.099425 -0.709115 0.818794
v -1.100589 -0.698292 0.810413
v -1.089176 -0.692824 0.807412
v -1.111414 -0.687067 0.800430
v -1.112295 -0.674545 0.789155
v -1.098865 -0.668584 0.784162
v -1.101620 -0.685832 0.800224
v -1.101433 -0.678674 0.794056
v -1.087935 -0.683266 0.799593
v -1.093608 -0.674774 0.791044
v -1.090324 -0.664367 0.780560
v -1.078847 -0.676887 0.795115
v -1.079565 -0.668146 0.785724
v -1.068156 -0.662714 0.781497
v -1.094110 -0.774904 0.839439
v -1.096315 -0.759377 0.837514
v -1.098915 -0.744046 0.834755
v -1.100174 -0.728842 0.830280
v -1.079194 -0.773518 0.836293
v -1.078578 -0.758784 0.834820
v -1.066940 -0.772602 0.832435
v -1.070323 -0.764067 0.833987
v -1.072169 -0.753705 0.833040
v -1.059384 -0.772166 0.829316
v -1.064754 -0.757626 0.831178
v -1.080998 -0.742898 0.831578
v -1.085962 -0.727533 0.827215
v -1.073485 -0.737472 0.828616
v -1.073729 -0.726421 0.824497
v -1.072964 -0.747585 0.831971
v -1.066330 -0.741555 0.828373
v -1.065392 -0.725706 0.822395
v -1.100022 -0.718745 0.825741
v -1.090963 -0.713062 0.820967
v -1.089668 -0.702470 0.814189
v -1.072910 -0.711067 0.817418
v -1.080079 -0.696953 0.809903
v -1.065434 -0.715153 0.818014
v -1.079487 -0.686408 0.802719
v -1.048294 -0.771534 0.824701
v -1.048013 -0.755300 0.824974
v -1.033134 -0.770645 0.818528
v -1.031635 -0.753529 0.818516
v -1.049247 -0.739607 0.823277
v -1.052464 -0.724621 0.819001
v -1.035414 -0.738652 0.818469
v -1.035919 -0.722376 0.813785
v -1.017619 -0.769360 0.812265
v -1.022081 -0.757830 0.814658
v -1.006776 -0.773973 0.807224
v -1.029146 -0.716202 0.809430
v -1.025913 -0.747318 0.816049
v -1.027817 -0.738201 0.815404
v -1.029292 -0.726321 0.813241
v -1.012205 -0.763378 0.810277
v -1.017379 -0.752733 0.812482
v -1.002242 -0.768556 0.805447
v -1.002765 -0.752717 0.806154
v -1.018455 -0.737661 0.811545
v -1.021949 -0.721421 0.808878
v -1.003428 -0.736820 0.805199
v -1.005103 -0.721284 0.802929
v -1.065129 -0.705168 0.813316
v -1.062900 -0.694749 0.806610
v -1.054999 -0.688551 0.801244
v -1.057587 -0.709743 0.813615
v -1.056354 -0.698412 0.807431
v -1.040385 -0.708699 0.808730
v -1.046685 -0.693407 0.802252
v -1.069349 -0.681128 0.798028
v -1.068903 -0.671959 0.790763
v -1.054657 -0.680429 0.796266
v -1.056278 -0.666904 0.786431
v -1.045957 -0.679585 0.794636
v -1.045411 -0.671455 0.790052
v -1.029307 -0.707786 0.805731
v -1.028114 -0.691628 0.798336
v -1.020825 -0.685194 0.794570
v -1.044974 -0.661844 0.783114
v -1.032915 -0.678288 0.792373
v -1.037385 -0.665112 0.785219
v -1.020801 -0.677042 0.790509
v -1.020156 -0.662339 0.782215
v -1.020890 -0.707042 0.803734
v -1.020730 -0.695158 0.799091
v -1.007370 -0.705960 0.799888
v -1.012284 -0.690050 0.795610
v -1.011777 -0.676082 0.789299
v -1.011721 -0.666358 0.784071
v -1.140995 -0.670467 0.771151
v -1.134424 -0.669445 0.777527
v -1.134113 -0.664226 0.764145
v -1.126726 -0.657821 0.756705
v -1.121086 -0.653086 0.751068
v -1.123786 -0.665866 0.775903
v -1.112170 -0.656998 0.766631
v -1.111504 -0.652501 0.758743
v -1.113117 -0.665950 0.780029
v -1.104615 -0.662170 0.776637
v -1.110893 -0.644421 0.742491
v -1.101173 -0.639742 0.741617
v -1.101971 -0.652458 0.764982
v -1.101564 -0.647823 0.755956
v -1.093688 -0.640100 0.746805
v -1.110124 -0.639520 0.734857
v -1.100294 -0.632650 0.730994
v -1.099366 -0.625934 0.720436
v -1.088230 -0.633964 0.740923
v -1.090783 -0.625778 0.727375
v -1.090224 -0.620671 0.718625
v -1.082710 -0.612398 0.710384
v -1.081772 -0.626287 0.733849
v -1.076371 -0.619705 0.727889
v -1.071034 -0.612024 0.721675
v -1.090864 -0.656046 0.771001
v -1.091297 -0.648551 0.761586
v -1.079261 -0.650644 0.766487
v -1.079422 -0.642371 0.756585
v -1.080232 -0.659804 0.776403
v -1.068352 -0.653558 0.772313
v -1.068465 -0.645040 0.763242
v -1.079521 -0.634575 0.746767
v -1.069398 -0.636183 0.753006
v -1.058152 -0.647305 0.769514
v -1.057863 -0.638078 0.760302
v -1.047784 -0.631114 0.757763
v -1.069101 -0.627819 0.743100
v -1.068718 -0.620122 0.733312
v -1.059501 -0.621059 0.740063
v -1.058745 -0.612479 0.731239
v -1.057475 -0.629613 0.751222
v -1.047257 -0.622355 0.748570
v -1.046736 -0.613556 0.739370
v -1.077354 -0.605470 0.704364
v -1.065791 -0.604231 0.715504
v -1.057999 -0.603826 0.722403
v -1.057670 -0.656554 0.777844
v -1.046061 -0.650869 0.774822
v -1.047102 -0.640249 0.766592
v -1.035074 -0.645181 0.772278
v -1.035924 -0.633963 0.763528
v -1.035293 -0.654905 0.778409
v -1.026886 -0.648843 0.774253
v -1.025665 -0.637383 0.767213
v -1.036584 -0.624212 0.755035
v -0.988555 -0.768301 0.798839
v -0.987857 -0.751918 0.799654
v -0.974615 -0.767848 0.791079
v -0.972715 -0.750359 0.792625
v -0.967178 -0.744062 0.790611
v -0.988265 -0.735930 0.799031
v -0.988276 -0.720293 0.796898
v -0.977765 -0.735293 0.794880
v -0.980682 -0.725098 0.795099
v -0.982664 -0.714749 0.794186
v -0.970263 -0.734877 0.791691
v -0.975258 -0.719446 0.792082
v -0.960871 -0.767465 0.783066
v -0.959424 -0.754226 0.784874
v -0.947008 -0.767039 0.775206
v -0.945987 -0.756751 0.776476
v -0.958804 -0.745938 0.785634
v -0.945393 -0.748472 0.777202
v -0.958449 -0.734333 0.786029
v -0.958903 -0.718361 0.785346
v -0.944494 -0.733874 0.778290
v -0.944068 -0.717589 0.778752
v -1.011363 -0.656583 0.778130
v -0.992407 -0.704804 0.795391
v -0.992791 -0.688612 0.791258
v -0.986072 -0.682496 0.787353
v -0.984401 -0.704207 0.792859
v -0.985792 -0.692644 0.790686
v -0.975657 -0.703685 0.789354
v -0.979172 -0.687674 0.786513
v -0.997554 -0.674712 0.786582
v -1.003129 -0.660545 0.779839
v -0.986122 -0.673719 0.783773
v -0.985101 -0.657936 0.776358
v -0.978174 -0.673143 0.781164
v -0.977927 -0.661781 0.776795
v -0.960345 -0.702742 0.783379
v -0.962564 -0.687401 0.780401
v -0.943540 -0.702040 0.777527
v -0.947613 -0.686276 0.775736
v -0.977669 -0.651754 0.772373
v -0.965289 -0.672240 0.776766
v -0.969754 -0.656568 0.772787
v -0.949837 -0.670955 0.772644
v -0.950091 -0.654631 0.768637
v -0.907885 -0.780050 0.712055
v -0.913604 -0.775838 0.734388
v -0.906188 -0.772165 0.722103
v -0.899147 -0.761686 0.721820
v -0.934180 -0.765322 0.767080
v -0.938017 -0.758135 0.771405
v -0.923066 -0.765809 0.756037
v -0.918247 -0.756568 0.754609
v -0.929495 -0.758672 0.765233
v -0.933028 -0.751665 0.768502
v -0.925637 -0.758689 0.762271
v -0.921020 -0.750674 0.758614
v -0.931173 -0.733642 0.769726
v -0.930349 -0.716215 0.771687
v -0.918792 -0.733746 0.759939
v -0.917032 -0.719334 0.762148
v -0.914173 -0.769048 0.741445
v -0.910264 -0.754063 0.745251
v -0.905458 -0.764625 0.730893
v -0.900433 -0.752484 0.731758
v -0.908898 -0.745508 0.746981
v -0.902580 -0.743590 0.740574
v -0.895161 -0.742245 0.732955
v -0.907165 -0.734118 0.749173
v -0.904774 -0.719487 0.752203
v -0.896646 -0.735488 0.738558
v -0.892581 -0.719091 0.742169
v -0.934901 -0.707048 0.775002
v -0.943446 -0.648285 0.765747
v -1.048848 -0.604837 0.729225
v -1.037334 -0.615096 0.746145
v -1.037000 -0.606495 0.736961
v -1.026718 -0.599435 0.734133
v -1.071004 -0.597792 0.697372
v -1.065556 -0.591574 0.691475
v -1.059480 -0.583895 0.684694
v -1.059314 -0.596554 0.708415
v -1.053839 -0.590541 0.702554
v -1.046776 -0.582579 0.694321
v -1.054106 -0.577109 0.678698
v -1.046270 -0.576867 0.685163
v -1.037247 -0.576913 0.691818
v -1.045515 -0.568385 0.671038
v -1.044605 -0.563578 0.663123
v -1.036177 -0.563149 0.670106
v -1.035684 -0.558112 0.660658
v -1.036693 -0.571788 0.683604
v -1.028442 -0.563400 0.675570
v -1.022941 -0.557593 0.669746
v -1.048233 -0.596606 0.718886
v -1.047464 -0.589552 0.708752
v -1.038507 -0.589387 0.715400
v -1.037741 -0.585262 0.707771
v -1.036683 -0.597758 0.727754
v -1.026624 -0.591774 0.723914
v -1.026483 -0.584476 0.713758
v -1.025315 -0.575965 0.698445
v -1.015263 -0.571843 0.697345
v -1.015894 -0.585793 0.719558
v -1.015657 -0.579852 0.710973
v -1.007784 -0.572122 0.702824
v -1.024665 -0.571503 0.690900
v -1.014748 -0.564984 0.686542
v -1.014269 -0.557846 0.675691
v -1.002291 -0.566251 0.696988
v -1.028430 -0.550266 0.651582
v -1.015780 -0.549920 0.662132
v -1.004752 -0.558466 0.682124
v -1.004138 -0.550739 0.672082
v -0.994950 -0.543628 0.669197
v -0.995331 -0.558576 0.689528
v -0.989977 -0.551634 0.683505
v -0.984882 -0.543951 0.677478
v -1.025481 -0.627673 0.761030
v -1.009561 -0.645203 0.771376
v -1.016053 -0.631882 0.763716
v -1.001964 -0.638584 0.767373
v -1.002091 -0.630940 0.763178
v -1.025839 -0.617696 0.752182
v -1.026095 -0.608490 0.743470
v -1.015359 -0.611178 0.749533
v -1.015620 -0.602325 0.740236
v -1.015613 -0.620748 0.756568
v -1.003840 -0.615406 0.753485
v -1.005108 -0.605425 0.745576
v -1.004669 -0.596163 0.736637
v -0.992299 -0.610063 0.750581
v -0.993353 -0.600002 0.741636
v -0.982225 -0.594576 0.738177
v -1.002115 -0.648413 0.772853
v -0.992631 -0.643367 0.769313
v -0.992904 -0.629922 0.762181
v -0.992829 -0.619816 0.756775
v -0.977634 -0.643088 0.767918
v -0.976988 -0.628469 0.760086
v -0.968519 -0.622799 0.756380
v -0.968737 -0.642174 0.766544
v -0.968559 -0.632648 0.761657
v -0.954795 -0.640750 0.764341
v -0.960149 -0.626629 0.758114
v -0.984092 -0.614179 0.752370
v -0.982918 -0.604155 0.745490
v -0.968654 -0.612663 0.750521
v -0.970659 -0.599308 0.741955
v -0.959158 -0.611535 0.749925
v -0.959184 -0.604073 0.745616
v -1.015745 -0.594520 0.731122
v -1.004572 -0.588263 0.726881
v -1.004463 -0.580448 0.717140
v -0.994233 -0.582003 0.723281
v -0.993669 -0.573380 0.713511
v -0.994258 -0.591093 0.732893
v -0.982589 -0.584665 0.729417
v -0.982897 -0.575184 0.720732
v -0.992925 -0.566152 0.703984
v -0.972339 -0.587825 0.733738
v -0.943951 -0.639635 0.762670
v -0.942422 -0.623089 0.755044
v -0.935139 -0.616492 0.750746
v -0.955725 -0.593067 0.736944
v -0.948613 -0.588866 0.733218
v -0.947115 -0.610264 0.748257
v -0.952017 -0.599810 0.741813
v -0.932206 -0.607560 0.744225
v -0.938901 -0.593660 0.735533
v -0.924517 -0.601230 0.738309
v -0.924037 -0.593696 0.733512
v -0.984077 -0.566306 0.710805
v -0.971994 -0.578232 0.726766
v -0.972215 -0.568674 0.717708
v -0.961727 -0.562162 0.714833
v -0.983323 -0.558991 0.700252
v -0.982545 -0.551854 0.689730
v -0.974008 -0.551830 0.696739
v -0.973029 -0.544424 0.687144
v -0.972288 -0.560257 0.708850
v -0.961719 -0.553965 0.705139
v -0.961730 -0.545632 0.695420
v -0.963175 -0.536996 0.684300
v -0.951299 -0.547672 0.701541
v -0.950966 -0.538635 0.692429
v -0.940871 -0.531636 0.689951
v -0.962375 -0.582388 0.729697
v -0.962170 -0.571690 0.722249
v -0.948387 -0.581545 0.728709
v -0.950175 -0.566485 0.718671
v -0.939371 -0.580588 0.727490
v -0.938927 -0.570916 0.722114
v -0.951644 -0.556891 0.710659
v -0.939277 -0.561275 0.715934
v -0.923207 -0.579374 0.725589
v -0.930261 -0.564922 0.718686
v -0.915360 -0.573820 0.722838
v -0.916241 -0.563066 0.718166
v -0.939796 -0.550430 0.707230
v -0.940159 -0.540776 0.698734
v -0.929255 -0.543964 0.704806
v -0.931524 -0.535406 0.696532
v -0.929158 -0.553497 0.711794
v -0.917826 -0.547502 0.709244
v -0.918812 -0.534392 0.699328
v -0.937747 -0.696618 0.775188
v -0.939305 -0.685572 0.773596
v -0.941230 -0.670144 0.770893
v -0.942595 -0.658458 0.768511
v -0.925649 -0.710000 0.769794
v -0.916084 -0.710929 0.763335
v -0.903491 -0.710963 0.753824
v -0.891221 -0.710539 0.743891
v -0.930006 -0.701242 0.772048
v -0.930401 -0.684966 0.770452
v -0.915545 -0.700320 0.763976
v -0.915723 -0.684249 0.763652
v -0.932107 -0.669441 0.768140
v -0.936004 -0.653388 0.765288
v -0.917095 -0.668606 0.761775
v -0.918985 -0.653147 0.759225
v -0.902640 -0.700236 0.754871
v -0.902281 -0.683974 0.755245
v -0.890210 -0.700322 0.745148
v -0.889281 -0.683856 0.746264
v -0.903142 -0.668148 0.754033
v -0.904464 -0.652486 0.752222
v -0.889493 -0.667799 0.745895
v -0.890241 -0.651957 0.744808
v -0.885753 -0.646502 0.741969
v -0.935515 -0.638885 0.760696
v -0.935560 -0.626436 0.755765
v -0.921420 -0.637882 0.755966
v -0.927068 -0.621804 0.750998
v -0.926325 -0.611077 0.744919
v -0.906368 -0.637032 0.749653
v -0.909731 -0.622099 0.745188
v -0.895101 -0.636448 0.744628
v -0.894571 -0.619703 0.738819
v -0.887838 -0.636117 0.741130
v -0.888521 -0.623424 0.737958
v -0.916152 -0.606381 0.739052
v -0.915515 -0.592915 0.731651
v -0.898003 -0.606302 0.734460
v -0.901744 -0.591504 0.729503
v -0.914774 -0.583826 0.726759
v -0.906819 -0.577467 0.724333
v -0.906320 -0.561786 0.718124
v -0.906793 -0.551181 0.713166
v -1.083052 -0.555710 0.480889
v -1.083342 -0.553476 0.480498
v -1.089540 -0.570524 0.526899
v -1.087236 -0.561949 0.526715
v -1.088814 -0.574048 0.506186
v -1.087477 -0.558251 0.503175
v -1.083539 -0.575728 0.492659
v -1.084174 -0.559917 0.489550
v -1.090026 -0.572220 0.517552
v -1.086638 -0.557227 0.516860
v -1.086820 -0.548688 0.501608
v -1.083060 -0.548718 0.490936
v -1.083670 -0.544309 0.509070
v -1.076830 -0.537022 0.502585
v -1.070390 -0.530835 0.503241
v -1.073399 -0.563738 0.597336
v -1.086806 -0.568159 0.538403
v -1.084231 -0.557020 0.533365
v -1.079756 -0.570428 0.562999
v -1.080963 -0.565766 0.554964
v -1.077323 -0.550090 0.546522
v -1.081987 -0.549325 0.529526
v -1.074347 -0.542398 0.542122
v -1.077038 -0.539268 0.522959
v -1.071980 -0.531586 0.516960
v -1.066435 -0.526118 0.511194
v -1.068891 -0.536243 0.536236
v -1.061830 -0.528569 0.528699
v -1.056423 -0.522036 0.522748
v -1.076166 -0.566389 0.570481
v -1.073854 -0.558694 0.566590
v -1.069209 -0.546295 0.559614
v -1.070011 -0.558524 0.585956
v -1.063347 -0.548465 0.584309
v -1.068185 -0.553303 0.575775
v -1.061665 -0.542527 0.572978
v -1.054945 -0.533295 0.570451
v -1.065264 -0.538607 0.554469
v -1.059924 -0.536589 0.561602
v -1.059698 -0.533299 0.548732
v -1.051070 -0.525631 0.539991
v -1.045412 -0.521034 0.534378
v -1.052219 -0.530151 0.561416
v -1.041962 -0.521702 0.552281
v -1.036198 -0.517926 0.546811
v -1.071307 -0.560013 0.605740
v -1.069088 -0.558051 0.628397
v -1.066828 -0.555564 0.620089
v -1.066155 -0.557004 0.632210
v -1.056561 -0.552532 0.631474
v -1.043817 -0.550668 0.639536
v -1.064370 -0.552338 0.598298
v -1.059079 -0.544916 0.592191
v -1.055003 -0.537229 0.586946
v -1.056052 -0.546886 0.610778
v -1.050626 -0.540504 0.604852
v -1.046791 -0.532816 0.599793
v -1.049919 -0.528213 0.580561
v -1.041812 -0.522987 0.593265
v -1.042194 -0.520267 0.572146
v -1.035678 -0.513931 0.571992
v -1.037934 -0.518369 0.561363
v -1.030964 -0.512461 0.561367
v -1.035999 -0.515308 0.586686
v -1.030320 -0.510870 0.581101
v -1.021566 -0.505761 0.572966
v -1.045482 -0.543882 0.622197
v -1.039891 -0.538767 0.616493
v -1.035564 -0.531081 0.611056
v -1.034344 -0.544382 0.634335
v -1.033681 -0.538421 0.622417
v -1.025140 -0.538094 0.629342
v -1.024047 -0.530415 0.620218
v -1.030524 -0.521729 0.604612
v -1.023042 -0.522046 0.610974
v -1.015048 -0.522406 0.618507
v -1.025166 -0.514048 0.598382
v -1.019662 -0.508260 0.592561
v -1.011919 -0.504306 0.585520
v -1.013989 -0.514430 0.608438
v -1.012812 -0.507361 0.598527
v -1.003640 -0.506819 0.604907
v -1.002722 -0.503974 0.597469
v -1.022832 -0.545206 0.645888
v -1.015369 -0.537533 0.638042
v -1.010105 -0.529901 0.631898
v -1.010275 -0.544144 0.656312
v -1.002402 -0.535539 0.648504
v -1.001617 -0.529704 0.639913
v -1.006066 -0.522214 0.626682
v -0.993590 -0.529676 0.647314
v -0.994096 -0.523115 0.638705
v -1.000892 -0.513889 0.620417
v -0.994762 -0.506210 0.613595
v -0.989278 -0.500271 0.607747
v -0.988713 -0.513332 0.631271
v -0.983557 -0.505650 0.625197
v -0.978282 -0.498095 0.619066
v -1.003460 -0.543505 0.662126
v -0.994150 -0.538096 0.661213
v -0.979595 -0.536499 0.671365
v -0.986154 -0.529292 0.654058
v -0.981281 -0.519459 0.645641
v -0.974126 -0.513365 0.643943
v -0.973936 -0.528818 0.664905
v -0.968671 -0.521197 0.658763
v -0.963469 -0.513514 0.652654
v -0.982572 -0.513173 0.636803
v -0.973053 -0.505393 0.634385
v -0.971957 -0.497601 0.624859
v -0.958224 -0.505739 0.646485
v -0.972129 -0.536402 0.677442
v -0.962399 -0.529085 0.674586
v -0.961611 -0.521259 0.664887
v -0.952823 -0.521768 0.671851
v -0.952008 -0.513865 0.661993
v -0.950553 -0.530217 0.683426
v -0.940381 -0.523026 0.680663
v -0.939849 -0.514750 0.671432
v -0.951168 -0.506164 0.652171
v -0.926934 -0.525463 0.688956
v -0.919078 -0.527323 0.693635
v -1.009162 -0.818176 0.577078
v -1.000790 -0.818767 0.581795
v -0.988282 -0.827757 0.602770
v -0.987821 -0.821038 0.591640
v -0.977235 -0.814895 0.586465
v -0.979751 -0.827639 0.608797
v -0.974143 -0.822660 0.603116
v -0.965936 -0.814933 0.593673
v -0.966849 -0.826002 0.618190
v -0.966004 -0.822290 0.609324
v -0.957863 -0.821305 0.616375
v -0.956877 -0.817819 0.608274
v -0.956187 -0.810064 0.590957
v -0.946470 -0.809432 0.598576
v -0.957775 -0.825166 0.631963
v -0.950250 -0.819420 0.624598
v -0.944544 -0.815197 0.619050
v -0.948436 -0.821338 0.644103
v -0.941436 -0.815710 0.637175
v -0.935725 -0.811524 0.631633
v -0.934669 -0.807048 0.607870
v -0.926726 -0.802418 0.606381
v -0.925634 -0.804266 0.621880
v -0.919399 -0.799797 0.615858
v -1.031142 -0.767338 0.536085
v -1.020643 -0.764607 0.529443
v -1.060842 -0.709235 0.505585
v -1.045986 -0.737635 0.521905
v -1.036291 -0.756989 0.529319
v -1.040391 -0.742441 0.521908
v -1.020165 -0.757508 0.522598
v -1.027724 -0.742320 0.514481
v -1.045415 -0.729772 0.515292
v -1.053787 -0.714095 0.506213
v -1.033632 -0.726898 0.506699
v -1.039413 -0.714225 0.499098
v -1.037411 -0.734997 0.515783
v -1.030567 -0.733870 0.510731
v -1.008347 -0.754453 0.513875
v -1.013890 -0.741904 0.506585
v -0.994918 -0.750524 0.505431
v -0.998665 -0.740993 0.500496
v -1.020669 -0.723614 0.497651
v -1.025080 -0.713631 0.491850
v -1.013198 -0.720879 0.492695
v -1.010778 -0.711895 0.486117
v -1.017785 -0.730651 0.501447
v -1.005078 -0.725779 0.493620
v -1.004207 -0.715665 0.487100
v -0.987881 -0.747728 0.501328
v -0.987969 -0.740094 0.497694
v -1.002595 -0.705896 0.480192
v -0.986830 -0.724746 0.489656
v -0.993979 -0.710454 0.481886
v -0.978516 -0.718760 0.485192
v -0.976565 -0.708969 0.478333
v -0.967679 -0.702949 0.472595
v -1.058780 -0.701449 0.499638
v -1.063198 -0.685925 0.493871
v -1.046289 -0.696739 0.490043
v -1.049142 -0.685430 0.486263
v -1.066275 -0.670890 0.489778
v -1.068659 -0.655607 0.486585
v -1.052108 -0.670355 0.482313
v -1.054534 -0.655088 0.479066
v -1.038399 -0.693858 0.484289
v -1.037709 -0.684961 0.480459
v -1.036696 -0.669860 0.474709
v -1.040358 -0.654551 0.471613
v -1.030400 -0.664584 0.470089
v -1.030292 -0.654129 0.466549
v -1.052232 -0.706642 0.499509
v -1.043820 -0.703924 0.493300
v -1.031318 -0.698820 0.484397
v -1.030281 -0.684571 0.477176
v -1.014943 -0.698402 0.479053
v -1.019123 -0.683761 0.473525
v -1.030110 -0.674716 0.473502
v -1.023365 -0.669031 0.469550
v -1.022596 -0.653644 0.463613
v -1.070139 -0.640002 0.484568
v -1.071050 -0.624193 0.483291
v -1.056541 -0.639671 0.476364
v -1.058137 -0.624107 0.474196
v -1.071663 -0.608279 0.482401
v -1.073642 -0.590890 0.482251
v -1.059237 -0.608366 0.472674
v -1.060320 -0.592619 0.471172
v -1.042900 -0.639324 0.468216
v -1.045061 -0.623962 0.465313
v -1.028630 -0.639330 0.460264
v -1.032096 -0.623857 0.456287
v -1.046645 -0.608394 0.463162
v -1.047946 -0.592725 0.461377
v -1.034299 -0.608510 0.453329
v -1.035511 -0.592809 0.451661
v -1.078793 -0.584535 0.485827
v -1.022319 -0.644347 0.459459
v -1.002108 -0.697345 0.475572
v -1.001206 -0.683086 0.468967
v -0.993296 -0.677919 0.465114
v -0.993627 -0.696579 0.473658
v -0.993384 -0.687978 0.469225
v -0.981777 -0.695609 0.470408
v -0.986759 -0.681984 0.464544
v -1.006251 -0.667555 0.464284
v -1.010118 -0.652802 0.459164
v -0.992996 -0.666530 0.460307
v -0.992696 -0.652592 0.453797
v -0.985125 -0.665982 0.457598
v -0.984746 -0.657631 0.454113
v -0.965852 -0.694281 0.465865
v -0.970839 -0.680094 0.458653
v -0.957361 -0.688684 0.460572
v -0.955467 -0.678868 0.453708
v -0.984166 -0.647671 0.449064
v -0.974827 -0.665384 0.453374
v -0.977899 -0.651531 0.448884
v -0.959913 -0.664583 0.446881
v -0.963556 -0.649750 0.442052
v -1.019149 -0.634335 0.452788
v -1.017648 -0.624750 0.447309
v -1.008505 -0.620237 0.440112
v -1.021899 -0.608606 0.443568
v -1.023244 -0.592953 0.441726
v -1.007023 -0.609508 0.434820
v -1.010570 -0.592951 0.432322
v -0.999194 -0.604992 0.429014
v -0.998581 -0.592675 0.424999
v -1.013587 -0.638704 0.452678
v -1.010812 -0.630213 0.446349
v -0.999305 -0.637331 0.447247
v -1.002935 -0.624078 0.440227
v -1.000072 -0.615038 0.433790
v -0.982866 -0.635797 0.442325
v -0.988634 -0.621912 0.435144
v -0.974394 -0.630039 0.437187
v -0.972723 -0.620512 0.430382
v -0.975575 -0.639955 0.442934
v -0.967577 -0.634715 0.437165
v -0.965665 -0.624716 0.431250
v -0.993072 -0.608760 0.428739
v -0.991390 -0.592370 0.421407
v -0.977984 -0.606499 0.423015
v -0.982109 -0.591838 0.417557
v -0.942218 -0.673609 0.444068
v -0.934012 -0.671942 0.438270
v -0.946042 -0.664154 0.439033
v -0.950127 -0.649479 0.433629
v -0.932522 -0.664521 0.431211
v -0.937950 -0.649656 0.423577
v -0.920203 -0.660387 0.420840
v -0.925656 -0.649790 0.413678
v -0.907337 -0.658430 0.411673
v -0.912833 -0.649735 0.404466
v -0.959449 -0.615055 0.421290
v -0.946607 -0.614647 0.412102
v -0.953452 -0.634532 0.429213
v -0.956873 -0.622202 0.424687
v -0.941465 -0.634776 0.418914
v -0.944556 -0.621982 0.414815
v -0.962979 -0.605666 0.416640
v -0.967446 -0.591127 0.410739
v -0.949331 -0.605317 0.408502
v -0.953532 -0.590683 0.402946
v -0.927099 -0.629643 0.401677
v -0.933105 -0.619881 0.402983
v -0.919280 -0.631661 0.395966
v -0.921279 -0.620483 0.393299
v -0.929916 -0.634782 0.407222
v -0.935715 -0.624482 0.407700
v -0.917537 -0.639106 0.398279
v -0.936578 -0.605287 0.399199
v -0.940174 -0.590438 0.394430
v -0.924003 -0.605322 0.389665
v -0.926924 -0.590231 0.385774
v -0.894522 -0.658275 0.402451
v -0.899849 -0.649623 0.395464
v -0.884196 -0.657594 0.395247
v -0.884253 -0.650306 0.387844
v -0.873033 -0.645891 0.378543
v -0.864104 -0.642312 0.373155
v -0.909184 -0.631202 0.388138
v -0.907252 -0.621639 0.383442
v -0.900452 -0.617235 0.377572
v -0.904337 -0.635851 0.387320
v -0.901103 -0.627423 0.381366
v -0.891992 -0.635208 0.379703
v -0.895021 -0.621371 0.375890
v -0.911032 -0.605214 0.380645
v -0.913385 -0.589921 0.377494
v -0.901348 -0.605000 0.374679
v -0.902974 -0.589611 0.371535
v -0.894374 -0.604772 0.370804
v -0.895908 -0.589350 0.367780
v -0.878399 -0.634879 0.371492
v -0.881166 -0.619733 0.367802
v -0.862337 -0.634370 0.366662
v -0.866372 -0.618975 0.361153
v -0.883151 -0.604308 0.365128
v -0.885074 -0.588861 0.362535
v -0.868343 -0.603545 0.358497
v -0.870297 -0.588109 0.355864
v -1.019468 -0.792691 0.557165
v -1.007661 -0.810665 0.568977
v -1.013161 -0.797248 0.557930
v -0.997325 -0.804905 0.562394
v -0.997088 -0.796660 0.554288
v -1.019213 -0.784866 0.549977
v -1.026683 -0.773813 0.541929
v -1.007013 -0.780902 0.541675
v -1.013104 -0.769028 0.531860
v -1.010760 -0.789871 0.551214
v -1.003387 -0.787674 0.546436
v -0.983351 -0.790464 0.546635
v -0.975632 -0.787239 0.543266
v -0.996426 -0.777583 0.534786
v -0.996691 -0.769783 0.527113
v -0.984151 -0.764724 0.519534
v -0.988963 -0.781646 0.537246
v -0.987473 -0.774546 0.529154
v -0.974300 -0.779887 0.534773
v -0.979795 -0.771236 0.525244
v -0.995186 -0.813759 0.576109
v -0.987089 -0.806296 0.567365
v -0.986980 -0.800431 0.558568
v -0.987357 -0.814331 0.580513
v -0.976777 -0.810823 0.579530
v -0.976261 -0.801734 0.564264
v -0.976052 -0.795770 0.555988
v -0.967673 -0.787893 0.547849
v -0.964887 -0.801868 0.570563
v -0.964437 -0.796410 0.562358
v -0.954866 -0.797198 0.568796
v -0.954377 -0.790037 0.557833
v -0.962090 -0.782722 0.542136
v -0.953838 -0.783253 0.546936
v -1.011545 -0.762485 0.524005
v -1.003994 -0.760966 0.519582
v -0.990088 -0.756867 0.511757
v -0.975722 -0.760982 0.514951
v -0.963850 -0.774044 0.528101
v -0.964874 -0.765369 0.519274
v -0.953030 -0.760340 0.515132
v -0.943937 -0.783666 0.553017
v -0.953493 -0.775074 0.533219
v -0.953267 -0.769486 0.524584
v -0.942901 -0.770629 0.530507
v -0.942645 -0.762731 0.521096
v -0.943416 -0.779535 0.545724
v -0.931488 -0.770671 0.536573
v -0.931154 -0.764727 0.528498
v -0.932179 -0.755975 0.517728
v -0.921446 -0.766271 0.535038
v -0.920911 -0.757777 0.525413
v -0.910914 -0.750825 0.522516
v -0.976641 -0.751559 0.506207
v -0.978340 -0.738919 0.497270
v -0.965517 -0.746074 0.502863
v -0.963494 -0.735956 0.495860
v -0.966038 -0.755617 0.510258
v -0.954255 -0.750349 0.506879
v -0.955653 -0.739025 0.498394
v -0.978896 -0.728525 0.491207
v -0.969790 -0.722958 0.487236
v -0.969201 -0.712616 0.480015
v -0.955295 -0.729459 0.491255
v -0.942018 -0.745082 0.503153
v -0.943893 -0.734177 0.494753
v -0.933178 -0.729324 0.491915
v -0.952948 -0.720514 0.484248
v -0.959204 -0.707368 0.474598
v -0.944842 -0.714204 0.478812
v -0.942932 -0.705770 0.471261
v -0.945705 -0.723751 0.486437
v -0.933757 -0.717244 0.483542
v -0.933883 -0.708657 0.475779
v -0.942442 -0.754426 0.511613
v -0.932004 -0.748033 0.508424
v -0.932007 -0.738722 0.498880
v -0.921635 -0.741640 0.505287
v -0.921757 -0.731616 0.497300
v -0.920237 -0.750358 0.515975
v -0.910396 -0.743534 0.512905
v -0.910188 -0.733855 0.502877
v -0.922076 -0.720071 0.489047
v -0.965437 -0.810218 0.584530
v -0.955499 -0.805704 0.583113
v -0.946081 -0.797331 0.574582
v -0.940539 -0.791841 0.568812
v -0.940851 -0.804534 0.592910
v -0.933471 -0.796900 0.583383
v -0.933006 -0.792172 0.573766
v -0.933878 -0.804022 0.598740
v -0.925218 -0.799049 0.598405
v -0.913765 -0.795014 0.610212
v -0.932483 -0.784089 0.559989
v -0.922425 -0.779301 0.557397
v -0.924380 -0.791735 0.580595
v -0.923390 -0.787638 0.573088
v -0.913282 -0.778954 0.564685
v -0.932062 -0.779143 0.551183
v -0.921908 -0.774316 0.549173
v -0.907797 -0.773029 0.558840
v -0.913972 -0.766059 0.541303
v -0.908628 -0.759045 0.535267
v -0.899477 -0.750528 0.527695
v -0.899738 -0.764383 0.551271
v -0.899019 -0.759426 0.543235
v -0.890156 -0.759097 0.549911
v -0.889585 -0.754645 0.540790
v -0.914876 -0.790338 0.589409
v -0.909282 -0.785246 0.583710
v -0.900650 -0.776867 0.574677
v -0.904815 -0.787348 0.601224
v -0.899171 -0.782640 0.595592
v -0.891697 -0.776603 0.588186
v -0.899760 -0.772504 0.565941
v -0.892038 -0.771613 0.573340
v -0.884276 -0.770362 0.580765
v -0.891175 -0.766841 0.564638
v -0.883083 -0.758372 0.556182
v -0.877444 -0.753626 0.550543
v -0.878765 -0.764630 0.574954
v -0.871602 -0.756956 0.567338
v -0.866079 -0.751321 0.561543
v -0.899186 -0.745438 0.520484
v -0.958562 -0.698454 0.467168
v -0.949371 -0.692865 0.461728
v -0.948480 -0.683085 0.454831
v -0.933250 -0.699718 0.464851
v -0.922991 -0.710732 0.481555
v -0.923110 -0.703004 0.471079
v -0.911330 -0.697355 0.465606
v -0.911116 -0.724512 0.495420
v -0.899688 -0.736713 0.509169
v -0.900125 -0.727555 0.500513
v -0.889289 -0.721259 0.497556
v -0.911999 -0.714549 0.486416
v -0.912675 -0.706184 0.477691
v -0.900290 -0.709035 0.482531
v -0.900727 -0.700874 0.472038
v -0.900585 -0.718216 0.491825
v -0.889655 -0.712080 0.488075
v -0.889842 -0.704292 0.478837
v -0.887261 -0.695927 0.463944
v -0.876919 -0.693402 0.458591
v -0.877675 -0.705949 0.483517
v -0.877744 -0.701258 0.475406
v -0.866747 -0.695067 0.463825
v -0.853365 -0.693201 0.456250
v -0.840163 -0.693347 0.447534
v -0.826461 -0.692739 0.439464
v -0.816083 -0.690611 0.433183
v -0.888882 -0.746640 0.526472
v -0.881504 -0.746928 0.531453
v -0.868872 -0.745959 0.541845
v -0.858075 -0.743040 0.551537
v -0.850355 -0.737781 0.549895
v -0.888721 -0.739126 0.516415
v -0.888711 -0.730448 0.506155
v -0.878010 -0.732816 0.512157
v -0.878210 -0.724245 0.503288
v -0.876000 -0.741147 0.525633
v -0.866762 -0.732664 0.517606
v -0.866427 -0.726980 0.509935
v -0.878504 -0.714941 0.494290
v -0.867162 -0.718045 0.500001
v -0.856471 -0.728287 0.516219
v -0.856662 -0.721032 0.506174
v -0.841109 -0.714840 0.498246
v -0.867507 -0.709786 0.489506
v -0.867693 -0.702747 0.479225
v -0.853730 -0.705459 0.481757
v -0.859272 -0.700649 0.474512
v -0.856893 -0.713465 0.496074
v -0.846531 -0.710956 0.491163
v -0.863314 -0.740587 0.536097
v -0.856899 -0.734967 0.529620
v -0.857338 -0.739542 0.542166
v -0.848689 -0.735231 0.542174
v -0.848922 -0.728105 0.521601
v -0.843287 -0.723325 0.515956
v -0.834058 -0.718193 0.507449
v -0.835551 -0.726357 0.530301
v -0.834953 -0.723477 0.521652
v -0.826195 -0.722528 0.528238
v -0.824874 -0.720769 0.520556
v -0.831997 -0.712964 0.493420
v -0.840376 -0.703782 0.473228
v -0.845963 -0.698625 0.465922
v -0.827781 -0.703450 0.463717
v -0.833282 -0.698958 0.456527
v -0.831924 -0.709611 0.484623
v -0.820183 -0.708120 0.473639
v -0.814933 -0.702780 0.454535
v -0.820388 -0.698638 0.447407
v -0.805216 -0.701574 0.448550
v -0.805992 -0.695287 0.438291
v -0.807814 -0.707041 0.463830
v -0.796066 -0.703815 0.452385
v -0.795903 -0.699963 0.443395
v -0.822985 -0.714401 0.496292
v -0.808877 -0.713418 0.488393
v -0.811821 -0.717361 0.510492
v -0.799581 -0.715294 0.500511
v -0.823036 -0.711986 0.487810
v -0.814036 -0.711566 0.481664
v -0.795643 -0.712154 0.479710
v -0.781466 -0.710404 0.472253
v -0.787362 -0.713054 0.490499
v -0.775162 -0.710680 0.480464
v -0.800741 -0.710763 0.473062
v -0.786571 -0.708958 0.465595
v -0.931975 -0.691999 0.457703
v -0.938382 -0.680306 0.449101
v -0.921513 -0.686771 0.451452
v -0.923307 -0.676727 0.442011
v -0.923118 -0.696121 0.460751
v -0.911614 -0.690584 0.456145
v -0.912214 -0.681372 0.446257
v -0.924789 -0.669093 0.432991
v -0.908734 -0.671251 0.435838
v -0.895082 -0.668302 0.427690
v -0.898256 -0.686539 0.449573
v -0.904315 -0.677741 0.441631
v -0.884284 -0.682934 0.441836
v -0.890277 -0.674654 0.433985
v -0.914289 -0.666343 0.428576
v -0.900549 -0.664073 0.420546
v -0.900979 -0.694135 0.461794
v -0.892612 -0.692592 0.456957
v -0.876813 -0.689171 0.450682
v -0.866517 -0.690903 0.454849
v -0.882798 -0.668517 0.417778
v -0.875326 -0.668195 0.412362
v -0.876485 -0.680262 0.437387
v -0.876398 -0.674236 0.427756
v -0.867608 -0.668614 0.417774
v -0.888287 -0.664116 0.410604
v -0.874182 -0.659620 0.402414
v -0.872630 -0.654194 0.393017
v -0.862252 -0.661691 0.411754
v -0.865712 -0.652605 0.400842
v -0.865018 -0.648727 0.391451
v -0.856765 -0.640365 0.381306
v -0.854482 -0.653333 0.405199
v -0.854639 -0.647087 0.397956
v -0.843238 -0.649476 0.403426
v -0.843917 -0.642150 0.392752
v -0.866325 -0.683401 0.440926
v -0.866857 -0.677154 0.432633
v -0.850042 -0.680529 0.434595
v -0.855791 -0.671333 0.425495
v -0.858701 -0.689985 0.449284
v -0.845890 -0.687114 0.440040
v -0.854569 -0.663343 0.417364
v -0.841341 -0.677484 0.429785
v -0.840403 -0.670545 0.421870
v -0.827361 -0.668291 0.412241
v -0.833400 -0.682262 0.431056
v -0.832513 -0.675167 0.423995
v -0.816491 -0.683474 0.424978
v -0.823560 -0.675001 0.417230
v -0.846844 -0.659700 0.412729
v -0.835037 -0.654537 0.404165
v -0.834236 -0.646313 0.397857
v -0.850913 -0.637260 0.375954
v -0.844401 -0.636324 0.382340
v -0.806894 -0.688025 0.427862
v -0.851568 -0.629008 0.361328
v -0.849680 -0.616780 0.355836
v -0.843070 -0.610518 0.352306
v -0.852765 -0.602507 0.352869
v -0.855158 -0.587228 0.349664
v -0.843551 -0.601828 0.349912
v -0.843817 -0.586552 0.345108
v -0.793807 -0.692639 0.430167
v -0.780992 -0.691015 0.420937
v -0.781917 -0.701974 0.445706
v -0.787301 -0.698383 0.438673
v -0.768253 -0.700004 0.437578
v -0.773631 -0.696454 0.430553
v -0.768157 -0.690068 0.411736
v -0.755062 -0.688875 0.402871
v -0.758307 -0.698599 0.431585
v -0.758412 -0.695414 0.423458
v -0.747150 -0.692551 0.413197
v -0.773955 -0.709317 0.468851
v -0.763539 -0.708264 0.472133
v -0.752120 -0.706349 0.470464
v -0.773240 -0.706727 0.459491
v -0.760997 -0.702836 0.447044
v -0.763147 -0.707362 0.465641
v -0.751228 -0.704743 0.461698
v -0.749085 -0.698839 0.435625
v -0.748522 -0.696709 0.427043
v -0.734162 -0.695826 0.430130
v -0.739191 -0.694970 0.423576
v -0.738982 -0.700294 0.449789
v -0.726952 -0.696604 0.439524
v -0.743826 -0.687199 0.396187
v -0.734950 -0.688398 0.400730
v -0.721328 -0.685525 0.394963
v -0.710836 -0.683264 0.390697
v -0.725603 -0.694346 0.426959
v -0.724912 -0.692376 0.418025
v -0.712842 -0.688343 0.406030
v -0.715580 -0.693880 0.430187
v -0.715369 -0.692658 0.423004
v -0.702620 -0.691989 0.426597
v -0.702226 -0.690636 0.419027
v -0.701195 -0.684191 0.394878
v -0.686219 -0.681716 0.388843
v -0.690554 -0.687906 0.409143
v -0.678435 -0.684906 0.398998
v -0.833381 -0.638077 0.371221
v -0.827404 -0.638103 0.366632
v -0.831778 -0.640506 0.381343
v -0.810053 -0.651261 0.377266
v -0.818342 -0.643349 0.372445
v -0.800349 -0.652230 0.369594
v -0.805197 -0.642974 0.363228
v -0.791690 -0.651096 0.363575
v -0.790081 -0.642523 0.356991
v -0.814504 -0.668651 0.403076
v -0.802058 -0.668713 0.393373
v -0.805459 -0.681518 0.414929
v -0.811155 -0.675522 0.407477
v -0.792991 -0.681042 0.405253
v -0.798621 -0.675553 0.397889
v -0.820377 -0.655480 0.395352
v -0.824296 -0.646706 0.390198
v -0.809987 -0.655583 0.384797
v -0.817741 -0.648599 0.384513
v -0.790207 -0.668625 0.382896
v -0.777376 -0.666678 0.373684
v -0.780174 -0.680425 0.396030
v -0.785781 -0.675112 0.388697
v -0.766860 -0.678991 0.387450
v -0.772552 -0.673023 0.380003
v -0.796389 -0.658883 0.374789
v -0.783921 -0.655539 0.365089
v -0.782729 -0.647065 0.357949
v -0.841688 -0.632642 0.367294
v -0.842513 -0.620602 0.355799
v -0.826479 -0.631269 0.360038
v -0.834971 -0.615432 0.352628
v -0.840437 -0.636341 0.379296
v -0.818204 -0.636104 0.361328
v -0.835650 -0.601269 0.347242
v -0.836295 -0.586128 0.341947
v -0.815980 -0.626293 0.354206
v -0.815181 -0.616013 0.347959
v -0.802887 -0.610571 0.340139
v -0.809938 -0.630026 0.354867
v -0.807212 -0.621215 0.348323
v -0.796040 -0.628095 0.349156
v -0.800215 -0.617684 0.343660
v -0.821373 -0.600347 0.341917
v -0.825157 -0.585565 0.336903
v -0.806397 -0.599524 0.335505
v -0.810615 -0.584896 0.329927
v -0.779709 -0.637309 0.349924
v -0.767449 -0.663680 0.368027
v -0.753245 -0.676689 0.379257
v -0.759370 -0.667781 0.370452
v -0.742773 -0.674753 0.372925
v -0.742800 -0.668344 0.365291
v -0.766780 -0.655642 0.360732
v -0.773324 -0.641406 0.350937
v -0.753815 -0.651654 0.352460
v -0.759411 -0.640199 0.345107
v -0.758289 -0.660297 0.362663
v -0.750143 -0.658410 0.357281
v -0.730876 -0.665972 0.356505
v -0.717862 -0.664925 0.347536
v -0.740601 -0.648322 0.343739
v -0.744667 -0.639459 0.338393
v -0.733443 -0.646277 0.338865
v -0.730970 -0.638987 0.332170
v -0.737195 -0.655173 0.348213
v -0.725591 -0.651538 0.339248
v -0.724837 -0.643613 0.332782
v -0.795778 -0.606959 0.335091
v -0.778999 -0.628183 0.343471
v -0.787824 -0.612024 0.335646
v -0.766687 -0.623316 0.335534
v -0.771235 -0.612152 0.329547
v -0.792870 -0.598249 0.328995
v -0.796091 -0.584235 0.322928
v -0.784477 -0.592538 0.322123
v -0.782027 -0.583384 0.316106
v -0.787109 -0.602431 0.329080
v -0.777308 -0.597394 0.322331
v -0.775850 -0.587830 0.316057
v -0.758226 -0.619939 0.329729
v -0.756273 -0.611755 0.323401
v -0.746303 -0.606649 0.316200
v -0.773505 -0.577918 0.309420
v -0.761526 -0.597076 0.316193
v -0.766696 -0.582539 0.309557
v -0.745214 -0.597181 0.309967
v -0.751424 -0.581859 0.303351
v -0.770883 -0.633270 0.344121
v -0.763818 -0.630358 0.339311
v -0.751102 -0.624817 0.330210
v -0.749523 -0.616511 0.323770
v -0.735842 -0.624698 0.323891
v -0.740238 -0.610876 0.316525
v -0.737656 -0.602306 0.310162
v -0.799402 -0.687423 0.422851
v -0.786459 -0.686777 0.413792
v -0.773584 -0.686140 0.404645
v -0.760510 -0.684792 0.395753
v -0.744372 -0.683013 0.388428
v -0.734038 -0.677866 0.376757
v -0.733856 -0.673242 0.367255
v -0.734303 -0.685335 0.391304
v -0.726497 -0.683589 0.388220
v -0.721127 -0.675852 0.369258
v -0.726483 -0.672471 0.362263
v -0.707945 -0.673550 0.360502
v -0.713153 -0.671311 0.353706
v -0.710643 -0.680604 0.382553
v -0.699203 -0.676452 0.371903
v -0.700892 -0.681320 0.386362
v -0.691436 -0.679404 0.382034
v -0.676628 -0.679877 0.384423
v -0.666975 -0.680930 0.388214
v -0.653929 -0.678301 0.383664
v -0.704513 -0.661778 0.338993
v -0.697313 -0.658720 0.334737
v -0.720636 -0.633796 0.324231
v -0.709111 -0.651946 0.332948
v -0.714193 -0.638080 0.324906
v -0.694702 -0.649871 0.327985
v -0.699150 -0.636780 0.319923
v -0.686424 -0.643747 0.321987
v -0.684129 -0.635123 0.315200
v -0.674968 -0.629344 0.308623
v -0.732907 -0.591683 0.301612
v -0.736422 -0.581027 0.296974
v -0.725846 -0.588333 0.296664
v -0.722881 -0.579612 0.290578
v -0.714319 -0.573825 0.283573
v -0.719595 -0.624656 0.317794
v -0.726230 -0.609656 0.310411
v -0.707084 -0.618930 0.309488
v -0.711154 -0.608797 0.304129
v -0.711871 -0.629607 0.318348
v -0.704014 -0.625901 0.313526
v -0.730302 -0.598820 0.305046
v -0.718157 -0.593550 0.296811
v -0.717332 -0.583781 0.290452
v -0.700072 -0.615667 0.304724
v -0.697529 -0.608218 0.297997
v -0.684058 -0.602563 0.287559
v -0.691464 -0.620658 0.305968
v -0.691212 -0.612689 0.298972
v -0.673967 -0.621472 0.301070
v -0.680607 -0.609398 0.292093
v -0.702166 -0.593978 0.289838
v -0.707699 -0.578936 0.283170
v -0.687825 -0.593382 0.282601
v -0.692830 -0.579035 0.276000
v -0.676912 -0.600411 0.282743
v -0.660898 -0.616882 0.291891
v -0.668477 -0.605424 0.283854
v -0.650652 -0.614106 0.285370
v -0.650331 -0.606769 0.278140
v -0.674244 -0.592805 0.276270
v -0.678205 -0.578337 0.269132
v -0.664353 -0.587529 0.268614
v -0.662690 -0.578038 0.262623
v -0.668241 -0.597380 0.276743
v -0.657898 -0.591964 0.268944
v -0.655769 -0.582930 0.262494
v -0.638020 -0.602719 0.269784
v -0.628049 -0.599439 0.263590
v -0.654235 -0.572973 0.256721
v -0.643234 -0.591034 0.262926
v -0.647705 -0.577115 0.256777
v -0.626664 -0.590476 0.257459
v -0.632218 -0.575491 0.251272
v -0.697713 -0.671630 0.355282
v -0.697407 -0.668148 0.347528
v -0.687052 -0.661022 0.338012
v -0.687378 -0.671999 0.360611
v -0.686873 -0.669563 0.352114
v -0.675329 -0.669334 0.356755
v -0.675061 -0.666604 0.349657
v -0.687845 -0.653339 0.329763
v -0.673930 -0.657663 0.333831
v -0.663943 -0.659066 0.338921
v -0.652146 -0.654808 0.334743
v -0.675582 -0.648871 0.325246
v -0.677367 -0.639049 0.316481
v -0.660337 -0.643798 0.318688
v -0.666939 -0.633749 0.310294
v -0.663763 -0.653646 0.329775
v -0.652171 -0.649975 0.327371
v -0.676439 -0.676553 0.375864
v -0.665007 -0.670267 0.362772
v -0.664512 -0.666464 0.353552
v -0.666854 -0.677729 0.379866
v -0.653956 -0.675035 0.376584
v -0.653537 -0.666657 0.358746
v -0.653237 -0.663536 0.351872
v -0.641796 -0.656158 0.340918
v -0.642901 -0.667963 0.365359
v -0.642481 -0.663272 0.355850
v -0.628646 -0.663010 0.360069
v -0.633858 -0.660742 0.353269
v -0.641435 -0.651205 0.331398
v -0.665962 -0.626012 0.303058
v -0.652230 -0.640357 0.314710
v -0.650852 -0.632897 0.306721
v -0.636942 -0.627470 0.297240
v -0.641875 -0.642805 0.318469
v -0.642355 -0.636609 0.310275
v -0.625769 -0.639364 0.311859
v -0.631439 -0.633572 0.304442
v -0.627679 -0.625387 0.291615
v -0.617258 -0.637177 0.307097
v -0.617939 -0.629977 0.296611
v -0.605720 -0.625418 0.290511
v -0.627947 -0.651866 0.335006
v -0.618066 -0.649399 0.330885
v -0.620275 -0.660472 0.357493
v -0.619750 -0.656656 0.347994
v -0.608332 -0.650505 0.334810
v -0.633255 -0.648855 0.328075
v -0.617990 -0.645116 0.322202
v -0.608212 -0.647073 0.326430
v -0.595865 -0.647683 0.330685
v -0.607201 -0.638747 0.310991
v -0.607232 -0.634223 0.302863
v -0.595197 -0.635536 0.307550
v -0.595160 -0.628433 0.297283
v -0.595730 -0.644102 0.323361
v -0.584635 -0.636530 0.313042
v -0.584408 -0.631379 0.304304
v -0.656558 -0.623400 0.297581
v -0.642854 -0.618382 0.287943
v -0.641702 -0.611636 0.279737
v -0.627356 -0.618691 0.283522
v -0.634064 -0.609374 0.274973
v -0.614231 -0.613242 0.274913
v -0.620238 -0.603515 0.265903
v -0.618572 -0.623147 0.286189
v -0.605954 -0.619596 0.283213
v -0.618993 -0.595179 0.258085
v -0.595177 -0.620905 0.286941
v -0.938301 -0.815427 0.655198
v -0.930864 -0.809862 0.654833
v -0.936137 -0.812797 0.646112
v -0.928773 -0.807558 0.645710
v -0.931692 -0.811545 0.669284
v -0.926072 -0.806656 0.663619
v -0.918934 -0.800704 0.656496
v -0.916783 -0.798899 0.632507
v -0.914646 -0.797678 0.622759
v -0.910751 -0.794360 0.648461
v -0.926304 -0.807030 0.680870
v -0.920341 -0.801534 0.680212
v -0.909601 -0.793049 0.667427
v -0.911390 -0.791472 0.690338
v -0.906178 -0.788620 0.679711
v -0.906625 -0.791015 0.657680
v -0.908947 -0.785912 0.700898
v -0.910107 -0.794437 0.631960
v -0.906739 -0.791802 0.622833
v -0.904963 -0.790762 0.643022
v -0.895960 -0.784948 0.634502
v -0.902546 -0.787502 0.667161
v -0.903870 -0.783910 0.690225
v -0.900269 -0.783234 0.679524
v -0.899275 -0.786157 0.657594
v -0.885078 -0.777617 0.646253
v -0.876995 -0.772248 0.646527
v -0.888260 -0.775591 0.668419
v -0.880540 -0.768680 0.668483
v -0.881979 -0.773445 0.657316
v -0.876463 -0.768580 0.657422
v -0.896063 -0.783432 0.613792
v -0.890380 -0.779032 0.608213
v -0.882253 -0.773584 0.600467
v -0.887828 -0.779179 0.626664
v -0.882128 -0.774901 0.621106
v -0.873091 -0.768386 0.612368
v -0.873827 -0.767598 0.592343
v -0.865898 -0.763165 0.605403
v -0.868240 -0.762451 0.586634
v -0.860936 -0.754778 0.578910
v -0.855439 -0.748939 0.573080
v -0.860227 -0.758673 0.599807
v -0.851682 -0.751005 0.591131
v -0.846132 -0.745574 0.585371
v -0.881615 -0.775521 0.637396
v -0.875051 -0.770782 0.636665
v -0.864029 -0.762290 0.622456
v -0.866595 -0.763256 0.646710
v -0.857533 -0.757531 0.638169
v -0.857194 -0.757464 0.621571
v -0.851801 -0.753496 0.632654
v -0.862470 -0.760343 0.612837
v -0.854446 -0.754818 0.613035
v -0.843854 -0.746242 0.604177
v -0.838280 -0.740997 0.598450
v -0.842358 -0.745312 0.624478
v -0.834847 -0.737850 0.624333
v -0.838533 -0.742168 0.614771
v -0.832180 -0.735946 0.614079
v -0.903324 -0.779103 0.700771
v -0.892544 -0.771869 0.690241
v -0.885590 -0.764851 0.690315
v -0.898072 -0.768345 0.709390
v -0.894168 -0.760527 0.714428
v -0.891659 -0.766256 0.699692
v -0.885061 -0.759243 0.699913
v -0.886057 -0.770274 0.678581
v -0.880264 -0.764476 0.678768
v -0.869796 -0.759185 0.668428
v -0.873224 -0.752536 0.690332
v -0.864092 -0.751256 0.675811
v -0.866601 -0.745615 0.690610
v -0.860185 -0.743463 0.680854
v -0.890266 -0.751067 0.719456
v -0.879580 -0.748663 0.707448
v -0.886681 -0.740796 0.724065
v -0.875993 -0.738402 0.712060
v -0.884077 -0.731800 0.727405
v -0.879858 -0.716601 0.731147
v -0.873290 -0.729371 0.715529
v -0.870477 -0.718457 0.719130
v -0.873011 -0.747266 0.699545
v -0.867020 -0.736673 0.700366
v -0.860992 -0.726362 0.701237
v -0.856227 -0.733983 0.685955
v -0.852484 -0.724926 0.690777
v -0.867989 -0.727927 0.709408
v -0.861536 -0.719717 0.707425
v -0.848823 -0.715552 0.695492
v -0.874050 -0.708777 0.728919
v -0.867792 -0.707440 0.722563
v -0.856701 -0.704732 0.711080
v -0.845752 -0.701194 0.700157
v -0.840717 -0.693021 0.698528
v -0.859388 -0.754141 0.658144
v -0.854415 -0.753929 0.646875
v -0.859179 -0.750316 0.668432
v -0.853601 -0.748762 0.658413
v -0.846259 -0.744657 0.646744
v -0.838269 -0.734101 0.646388
v -0.851681 -0.740261 0.668511
v -0.844147 -0.730494 0.668642
v -0.843745 -0.737042 0.656548
v -0.836610 -0.726533 0.656281
v -0.839520 -0.740549 0.635537
v -0.834150 -0.732592 0.635094
v -0.824827 -0.725027 0.624779
v -0.829500 -0.722029 0.642962
v -0.825091 -0.719797 0.634128
v -0.850336 -0.731965 0.677863
v -0.841833 -0.722123 0.677946
v -0.834326 -0.718742 0.666986
v -0.840253 -0.714013 0.686295
v -0.829472 -0.716042 0.656018
v -0.818616 -0.718752 0.625280
v -0.825514 -0.714842 0.648110
v -0.817425 -0.713440 0.634353
v -0.833312 -0.712418 0.678052
v -0.829145 -0.711990 0.666745
v -0.835065 -0.704996 0.685592
v -0.832568 -0.691667 0.690613
v -0.824730 -0.701396 0.674965
v -0.821194 -0.690753 0.679510
v -0.819408 -0.706703 0.656015
v -0.806896 -0.701576 0.645840
v -0.799562 -0.697264 0.646377
v -0.813675 -0.698703 0.663437
v -0.809739 -0.691134 0.668519
v -0.806013 -0.697728 0.655251
v -0.799107 -0.692513 0.655932
v -0.906992 -0.541505 0.707076
v -0.905512 -0.531163 0.699521
v -0.897097 -0.524314 0.696054
v -0.848764 -0.742464 0.566169
v -0.841856 -0.735896 0.559053
v -0.839338 -0.739307 0.578426
v -0.832242 -0.732750 0.571169
v -0.829024 -0.732538 0.589835
v -0.826288 -0.729570 0.580675
v -0.823098 -0.728000 0.603580
v -0.836156 -0.731624 0.553496
v -0.826544 -0.728458 0.565609
v -0.825965 -0.725363 0.543940
v -0.816678 -0.720795 0.535544
v -0.810686 -0.718773 0.530380
v -0.816489 -0.722595 0.556265
v -0.804343 -0.717923 0.544188
v -0.803345 -0.717496 0.535543
v -0.821480 -0.726309 0.589665
v -0.819231 -0.724763 0.580168
v -0.817451 -0.723321 0.597952
v -0.809853 -0.718533 0.590794
v -0.807211 -0.718293 0.568323
v -0.795185 -0.714576 0.558053
v -0.798059 -0.713025 0.580212
v -0.787259 -0.710306 0.569734
v -0.781011 -0.708028 0.570144
v -0.802003 -0.717228 0.523278
v -0.789761 -0.715173 0.513299
v -0.795072 -0.715681 0.542265
v -0.793472 -0.715559 0.535178
v -0.780175 -0.713250 0.525772
v -0.777579 -0.712653 0.503238
v -0.765399 -0.710117 0.493175
v -0.767952 -0.711043 0.515766
v -0.755762 -0.708585 0.505716
v -0.787763 -0.713029 0.551921
v -0.781660 -0.711859 0.546906
v -0.770756 -0.710037 0.538020
v -0.783606 -0.710963 0.559363
v -0.775378 -0.708193 0.560016
v -0.761456 -0.705910 0.550108
v -0.758477 -0.708261 0.528089
v -0.746230 -0.706245 0.518116
v -0.749143 -0.704397 0.540223
v -0.736863 -0.702635 0.530295
v -0.819089 -0.723772 0.613440
v -0.812503 -0.717765 0.613308
v -0.800902 -0.711716 0.602412
v -0.804009 -0.708380 0.624259
v -0.792104 -0.704482 0.613736
v -0.785191 -0.700860 0.614019
v -0.789785 -0.707356 0.591981
v -0.783263 -0.704453 0.592504
v -0.785545 -0.707488 0.581510
v -0.777800 -0.704647 0.582020
v -0.788042 -0.704230 0.603554
v -0.780587 -0.701002 0.603923
v -0.767752 -0.698588 0.593687
v -0.797342 -0.701311 0.632900
v -0.792997 -0.696896 0.638533
v -0.790402 -0.701039 0.624508
v -0.783386 -0.696668 0.625045
v -0.786738 -0.689882 0.646645
v -0.774593 -0.687074 0.636534
v -0.771079 -0.693556 0.615237
v -0.758768 -0.692029 0.605350
v -0.760383 -0.683418 0.626635
v -0.749915 -0.682808 0.618416
v -0.752085 -0.678792 0.627129
v -0.751184 -0.678796 0.626438
v -0.764584 -0.702403 0.571924
v -0.752276 -0.700853 0.562033
v -0.755473 -0.696821 0.583758
v -0.743164 -0.695280 0.573868
v -0.739948 -0.699464 0.552170
v -0.727654 -0.697802 0.542259
v -0.730830 -0.693931 0.564012
v -0.718537 -0.692266 0.554101
v -0.746409 -0.690870 0.595527
v -0.734098 -0.689344 0.585640
v -0.737524 -0.683545 0.607056
v -0.725887 -0.682129 0.598261
v -0.719334 -0.678770 0.599451
v -0.721814 -0.687618 0.575718
v -0.710774 -0.685636 0.566414
v -0.715790 -0.682597 0.583534
v -0.710768 -0.682412 0.576535
v -0.704642 -0.681714 0.567234
v -0.711407 -0.678474 0.589218
v -0.702714 -0.677291 0.576863
v -0.881847 -0.709972 0.736045
v -0.877474 -0.701988 0.734168
v -0.876590 -0.683849 0.736880
v -0.866417 -0.698883 0.724304
v -0.864935 -0.684211 0.726151
v -0.876372 -0.667638 0.737072
v -0.876527 -0.657297 0.736810
v -0.864173 -0.667806 0.727049
v -0.863898 -0.658122 0.727351
v -0.876739 -0.649306 0.736488
v -0.863778 -0.650013 0.727461
v -0.855299 -0.696165 0.712857
v -0.854253 -0.684921 0.714155
v -0.848411 -0.694358 0.705789
v -0.843605 -0.686557 0.702869
v -0.852917 -0.668311 0.715800
v -0.852010 -0.656708 0.716914
v -0.841200 -0.668652 0.705149
v -0.839644 -0.656869 0.707109
v -0.851318 -0.648394 0.717768
v -0.838577 -0.648422 0.708450
v -0.831134 -0.683088 0.692431
v -0.818629 -0.681771 0.682799
v -0.828594 -0.668674 0.695656
v -0.826617 -0.658363 0.698172
v -0.815375 -0.667445 0.687593
v -0.818381 -0.659240 0.692694
v -0.825238 -0.649804 0.699918
v -0.809179 -0.660675 0.687412
v -0.811880 -0.652269 0.692056
v -0.805589 -0.681586 0.673868
v -0.792553 -0.681498 0.664934
v -0.802057 -0.670908 0.678407
v -0.788782 -0.672661 0.669795
v -0.799426 -0.661902 0.681782
v -0.795138 -0.648495 0.685720
v -0.785276 -0.663343 0.674307
v -0.781824 -0.652042 0.678737
v -0.787908 -0.641277 0.685412
v -0.779712 -0.643221 0.681437
v -0.888244 -0.613273 0.734227
v -0.877430 -0.635748 0.735510
v -0.880868 -0.618852 0.733512
v -0.863602 -0.635335 0.727606
v -0.863896 -0.619306 0.727132
v -0.889018 -0.605517 0.732278
v -0.890540 -0.590255 0.728330
v -0.880601 -0.604774 0.730279
v -0.881772 -0.589386 0.726788
v -0.865070 -0.603592 0.725513
v -0.866982 -0.588141 0.722933
v -0.850128 -0.635048 0.719241
v -0.849386 -0.618650 0.720113
v -0.836805 -0.634815 0.710679
v -0.835335 -0.617807 0.712510
v -0.848831 -0.601667 0.718600
v -0.853233 -0.587184 0.718200
v -0.840072 -0.605873 0.714918
v -0.830187 -0.611866 0.710552
v -0.843460 -0.595445 0.715497
v -0.845393 -0.586647 0.715451
v -0.835103 -0.600914 0.712715
v -0.835210 -0.585845 0.712476
v -0.891492 -0.575131 0.723164
v -0.890789 -0.559746 0.716473
v -0.882992 -0.553738 0.713070
v -0.882572 -0.574208 0.721820
v -0.882788 -0.563708 0.717477
v -0.869829 -0.573023 0.719139
v -0.874704 -0.558051 0.714233
v -0.897803 -0.545554 0.709643
v -0.897164 -0.533953 0.702558
v -0.883742 -0.544323 0.708871
v -0.885618 -0.527721 0.700104
v -0.874088 -0.543139 0.708482
v -0.874626 -0.531302 0.703521
v -0.856613 -0.571828 0.716166
v -0.858690 -0.556619 0.712322
v -0.875055 -0.521485 0.698403
v -0.860065 -0.541502 0.707435
v -0.863000 -0.527088 0.701527
v -0.851149 -0.522874 0.699360
v -0.848099 -0.571050 0.714294
v -0.849622 -0.555644 0.711171
v -0.835999 -0.569993 0.711357
v -0.837850 -0.554520 0.708857
v -0.850724 -0.540429 0.706638
v -0.851331 -0.532827 0.704149
v -0.840928 -0.539486 0.704762
v -0.844364 -0.526234 0.699832
v -0.822933 -0.634387 0.702831
v -0.821449 -0.623206 0.704701
v -0.809463 -0.634156 0.696801
v -0.814157 -0.625345 0.700835
v -0.797278 -0.639372 0.690472
v -0.820411 -0.614769 0.706004
v -0.804211 -0.628447 0.696531
v -0.806545 -0.618025 0.700510
v -0.819273 -0.600813 0.707405
v -0.819065 -0.584605 0.707584
v -0.803026 -0.601058 0.703107
v -0.808852 -0.583798 0.704619
v -0.797242 -0.596137 0.702275
v -0.800493 -0.583075 0.702546
v -0.791460 -0.632934 0.690421
v -0.789859 -0.615821 0.696539
v -0.776969 -0.631548 0.684943
v -0.774397 -0.621175 0.688233
v -0.784107 -0.610117 0.697069
v -0.772448 -0.612412 0.690721
v -0.794358 -0.606757 0.700974
v -0.787452 -0.599653 0.699582
v -0.786119 -0.581890 0.698653
v -0.770698 -0.597042 0.692912
v -0.769981 -0.579802 0.692349
v -0.818539 -0.569635 0.706437
v -0.822516 -0.553237 0.704817
v -0.810705 -0.575018 0.704620
v -0.812861 -0.564639 0.704002
v -0.814558 -0.552657 0.702222
v -0.805004 -0.568658 0.701980
v -0.805473 -0.552009 0.699187
v -0.822913 -0.538113 0.700395
v -0.828165 -0.523319 0.695381
v -0.816039 -0.532598 0.696812
v -0.816041 -0.522269 0.692387
v -0.815550 -0.542727 0.700099
v -0.808850 -0.536983 0.696419
v -0.807619 -0.521524 0.690395
v -0.787621 -0.566293 0.696607
v -0.789252 -0.550741 0.694394
v -0.774797 -0.565288 0.692837
v -0.778223 -0.549780 0.691705
v -0.791225 -0.535312 0.691735
v -0.794266 -0.520264 0.687688
v -0.780473 -0.534329 0.689378
v -0.781834 -0.519054 0.685380
v -0.764588 -0.573440 0.689768
v -0.766734 -0.564671 0.690380
v -0.769576 -0.548955 0.690005
v -0.771704 -0.533460 0.687837
v -0.773132 -0.518210 0.683752
v -0.780104 -0.680810 0.655232
v -0.768668 -0.679764 0.644208
v -0.776135 -0.673501 0.660359
v -0.764586 -0.673325 0.649487
v -0.771599 -0.663815 0.666210
v -0.767882 -0.654557 0.670997
v -0.758933 -0.663240 0.656792
v -0.755006 -0.655602 0.661861
v -0.759565 -0.679119 0.634663
v -0.742528 -0.678952 0.620437
v -0.753191 -0.674431 0.635950
v -0.742964 -0.674366 0.627420
v -0.746284 -0.662728 0.647351
v -0.742236 -0.656027 0.652584
v -0.733802 -0.662510 0.637693
v -0.729716 -0.656102 0.642978
v -0.765413 -0.645609 0.674162
v -0.751701 -0.646355 0.666112
v -0.738414 -0.646596 0.657507
v -0.725692 -0.646599 0.648164
v -0.732910 -0.678986 0.613040
v -0.726358 -0.678935 0.607579
v -0.728758 -0.673084 0.618413
v -0.718345 -0.673628 0.608033
v -0.721821 -0.662541 0.627386
v -0.717799 -0.655641 0.632585
v -0.710244 -0.662440 0.616552
v -0.706321 -0.654770 0.621616
v -0.704445 -0.669870 0.598235
v -0.691536 -0.665351 0.588355
v -0.684122 -0.660023 0.588839
v -0.699089 -0.661556 0.605163
v -0.695153 -0.653989 0.610245
v -0.691242 -0.660665 0.596843
v -0.684415 -0.654344 0.597566
v -0.713688 -0.646107 0.637883
v -0.701688 -0.645049 0.627594
v -0.689532 -0.643916 0.617509
v -0.678235 -0.643140 0.606305
v -0.762402 -0.630011 0.678491
v -0.765913 -0.621951 0.682838
v -0.748341 -0.634355 0.670420
v -0.756807 -0.623571 0.677433
v -0.759900 -0.615098 0.681663
v -0.747091 -0.625842 0.671999
v -0.745730 -0.613309 0.673699
v -0.757446 -0.596835 0.684258
v -0.756866 -0.584146 0.684941
v -0.743365 -0.595196 0.675378
v -0.746768 -0.586975 0.678673
v -0.734778 -0.636721 0.662186
v -0.721974 -0.637353 0.652953
v -0.733230 -0.628102 0.664153
v -0.731566 -0.612776 0.666232
v -0.719815 -0.628516 0.655714
v -0.716821 -0.611938 0.659159
v -0.730579 -0.598522 0.667435
v -0.720909 -0.601204 0.662171
v -0.709953 -0.636996 0.642696
v -0.697852 -0.636716 0.632543
v -0.706437 -0.627674 0.647222
v -0.702892 -0.617094 0.651778
v -0.692835 -0.626000 0.640145
v -0.694448 -0.618868 0.647394
v -0.685519 -0.636944 0.622695
v -0.674181 -0.636486 0.611547
v -0.680342 -0.628224 0.629386
v -0.668000 -0.625370 0.620195
v -0.661315 -0.618439 0.620666
v -0.756316 -0.575883 0.685609
v -0.737802 -0.588582 0.673085
v -0.741810 -0.580658 0.677321
v -0.710746 -0.605834 0.658160
v -0.729484 -0.590065 0.668812
v -0.727572 -0.579083 0.671239
v -0.714438 -0.595035 0.662165
v -0.711869 -0.578488 0.666419
v -0.705924 -0.572820 0.665922
v -0.755494 -0.563871 0.686611
v -0.755445 -0.547720 0.686582
v -0.740569 -0.563066 0.680132
v -0.739940 -0.546892 0.680986
v -0.734967 -0.541369 0.678879
v -0.756980 -0.532134 0.684493
v -0.759840 -0.517021 0.680682
v -0.744489 -0.531160 0.680791
v -0.746135 -0.515886 0.676998
v -0.736836 -0.530690 0.677799
v -0.738036 -0.515257 0.674587
v -0.725247 -0.561539 0.673010
v -0.729199 -0.551947 0.675673
v -0.716410 -0.565866 0.669499
v -0.719863 -0.555359 0.670578
v -0.724974 -0.546297 0.673278
v -0.711044 -0.560677 0.667392
v -0.711235 -0.545507 0.666412
v -0.726239 -0.530207 0.672694
v -0.727623 -0.514567 0.670803
v -0.711500 -0.529468 0.665975
v -0.712233 -0.513596 0.664929
v -0.701074 -0.608378 0.654094
v -0.685158 -0.620013 0.642225
v -0.687462 -0.611743 0.647060
v -0.698167 -0.593101 0.658265
v -0.701607 -0.583593 0.662683
v -0.683516 -0.597328 0.650986
v -0.691553 -0.586427 0.658519
v -0.695432 -0.577174 0.661735
v -0.681615 -0.588583 0.653412
v -0.679600 -0.575528 0.655962
v -0.675713 -0.620191 0.635369
v -0.672777 -0.609882 0.639134
v -0.668290 -0.619773 0.628864
v -0.662044 -0.611318 0.627871
v -0.669996 -0.599222 0.642694
v -0.657883 -0.598954 0.632556
v -0.667898 -0.590407 0.645376
v -0.665170 -0.573279 0.649361
v -0.655499 -0.590037 0.635610
v -0.653752 -0.573428 0.640027
v -0.659989 -0.566479 0.647786
v -0.657191 -0.566491 0.645638
v -0.694727 -0.560271 0.662084
v -0.695344 -0.544357 0.661190
v -0.678437 -0.559996 0.657163
v -0.684179 -0.543395 0.658407
v -0.694775 -0.528547 0.660404
v -0.698907 -0.512693 0.660204
v -0.686525 -0.533370 0.658533
v -0.668794 -0.565405 0.653587
v -0.650132 -0.562171 0.637532
v -0.672603 -0.554721 0.655944
v -0.675374 -0.542513 0.656914
v -0.688773 -0.522884 0.658593
v -0.690816 -0.512066 0.657783
v -0.679787 -0.527134 0.657356
v -0.679667 -0.511017 0.655504
v -0.663764 -0.559149 0.651111
v -0.662957 -0.541842 0.651532
v -0.652778 -0.557284 0.641203
v -0.651756 -0.542367 0.640210
v -0.663422 -0.525875 0.650834
v -0.664810 -0.510237 0.648937
v -0.652482 -0.526493 0.639174
v -0.653669 -0.510783 0.637539
v -0.753240 -0.707423 0.483084
v -0.744913 -0.705103 0.476043
v -0.743644 -0.705571 0.495569
v -0.733460 -0.702425 0.486873
v -0.738923 -0.703063 0.470877
v -0.727461 -0.700450 0.481718
v -0.729150 -0.700272 0.462594
v -0.717017 -0.697369 0.452466
v -0.719453 -0.699204 0.475216
v -0.707169 -0.697465 0.465292
v -0.734141 -0.703008 0.507931
v -0.721339 -0.698977 0.497332
v -0.724755 -0.699542 0.520134
v -0.712698 -0.696064 0.509906
v -0.719970 -0.698471 0.489585
v -0.711981 -0.696546 0.496495
v -0.705050 -0.694447 0.503580
v -0.710570 -0.697077 0.488528
v -0.697501 -0.696178 0.477876
v -0.698850 -0.694027 0.498697
v -0.688006 -0.693553 0.490227
v -0.704865 -0.694619 0.442365
v -0.693100 -0.691671 0.430918
v -0.692602 -0.690500 0.422362
v -0.694962 -0.695137 0.455265
v -0.682858 -0.692023 0.445101
v -0.678984 -0.689817 0.424222
v -0.683934 -0.689573 0.417774
v -0.667827 -0.688583 0.418978
v -0.667550 -0.687506 0.411693
v -0.670704 -0.689287 0.435002
v -0.658424 -0.687472 0.423577
v -0.657563 -0.687213 0.415064
v -0.685197 -0.694598 0.467980
v -0.673106 -0.691377 0.457797
v -0.675639 -0.692459 0.480415
v -0.663465 -0.689872 0.470343
v -0.661013 -0.688167 0.447616
v -0.648775 -0.686086 0.437632
v -0.651317 -0.687094 0.460237
v -0.639071 -0.685068 0.450263
v -0.715488 -0.695165 0.532178
v -0.701966 -0.691861 0.521815
v -0.705361 -0.689284 0.544212
v -0.698876 -0.689115 0.533096
v -0.693859 -0.689526 0.522359
v -0.697668 -0.685754 0.544827
v -0.692747 -0.686659 0.533791
v -0.698204 -0.691880 0.512765
v -0.690999 -0.690440 0.512991
v -0.678683 -0.689599 0.502345
v -0.681864 -0.685689 0.524091
v -0.669548 -0.684201 0.514211
v -0.703757 -0.686090 0.554172
v -0.697134 -0.681845 0.554883
v -0.685274 -0.680006 0.545527
v -0.688906 -0.672623 0.566667
v -0.676567 -0.671311 0.556817
v -0.672900 -0.678970 0.535726
v -0.660595 -0.677395 0.525831
v -0.664197 -0.670238 0.547010
v -0.651897 -0.667888 0.538535
v -0.644929 -0.663686 0.539902
v -0.666332 -0.688380 0.492512
v -0.654034 -0.686759 0.482608
v -0.657228 -0.682745 0.504336
v -0.644864 -0.681630 0.494521
v -0.641726 -0.685207 0.472717
v -0.629367 -0.684052 0.462894
v -0.632465 -0.680778 0.484752
v -0.620042 -0.680117 0.475016
v -0.648246 -0.676167 0.515996
v -0.635921 -0.674747 0.506127
v -0.640208 -0.668530 0.526420
v -0.635956 -0.663397 0.531928
v -0.629242 -0.668183 0.514788
v -0.624996 -0.663009 0.520288
v -0.623605 -0.673265 0.496248
v -0.609648 -0.671431 0.486916
v -0.601597 -0.667408 0.487681
v -0.618367 -0.667705 0.503037
v -0.614095 -0.662726 0.508572
v -0.609377 -0.667549 0.494824
v -0.602494 -0.663422 0.496186
v -0.656146 -0.684475 0.402112
v -0.644092 -0.679151 0.389454
v -0.646549 -0.685786 0.419783
v -0.645911 -0.685318 0.413362
v -0.634144 -0.681836 0.404840
v -0.632799 -0.675639 0.385312
v -0.622176 -0.675549 0.392098
v -0.608012 -0.671185 0.386988
v -0.635960 -0.683871 0.426314
v -0.634674 -0.683864 0.417962
v -0.626974 -0.681939 0.425094
v -0.625431 -0.681452 0.417552
v -0.626851 -0.682841 0.440254
v -0.614922 -0.680200 0.431231
v -0.614280 -0.679493 0.424337
v -0.612394 -0.677250 0.407227
v -0.600473 -0.672726 0.396816
v -0.603769 -0.678191 0.429478
v -0.602826 -0.677230 0.421113
v -0.590521 -0.673616 0.409781
v -0.599544 -0.669149 0.384659
v -0.589203 -0.668760 0.387916
v -0.577434 -0.666534 0.385615
v -0.578550 -0.669470 0.399436
v -0.569295 -0.665636 0.391266
v -0.617091 -0.682261 0.452961
v -0.604960 -0.679350 0.442832
v -0.607702 -0.678813 0.465168
v -0.595489 -0.676536 0.455150
v -0.596102 -0.676836 0.435330
v -0.590076 -0.675074 0.430212
v -0.580851 -0.672339 0.422367
v -0.585672 -0.673924 0.446883
v -0.579699 -0.671757 0.441694
v -0.571481 -0.668756 0.434550
v -0.599335 -0.671870 0.476026
v -0.595012 -0.667284 0.481629
v -0.587846 -0.671451 0.465075
v -0.583493 -0.667097 0.470719
v -0.590258 -0.661652 0.487788
v -0.577950 -0.660104 0.477897
v -0.580901 -0.671109 0.456533
v -0.574147 -0.666986 0.456793
v -0.562385 -0.663054 0.446362
v -0.565780 -0.657490 0.467820
v -0.553627 -0.654751 0.457721
v -0.568865 -0.668309 0.412042
v -0.556412 -0.663149 0.400496
v -0.559505 -0.664646 0.424211
v -0.547539 -0.660464 0.413860
v -0.547756 -0.660057 0.399412
v -0.540656 -0.657829 0.407844
v -0.550359 -0.659329 0.436092
v -0.537756 -0.655616 0.425348
v -0.542045 -0.652197 0.448802
v -0.534826 -0.652375 0.436967
v -0.534690 -0.655469 0.416138
v -0.643515 -0.675514 0.379937
v -0.632451 -0.672582 0.378698
v -0.620934 -0.666637 0.370134
v -0.621540 -0.672165 0.382681
v -0.613098 -0.669889 0.380357
v -0.610088 -0.661278 0.360603
v -0.610255 -0.658096 0.353254
v -0.596951 -0.658748 0.356783
v -0.596857 -0.655316 0.348790
v -0.598912 -0.665950 0.375255
v -0.587010 -0.659374 0.361637
v -0.586547 -0.656009 0.353042
v -0.585568 -0.648585 0.336620
v -0.574329 -0.644688 0.332790
v -0.575996 -0.656078 0.358528
v -0.575484 -0.652651 0.350927
v -0.563714 -0.645277 0.339143
v -0.585092 -0.644460 0.327423
v -0.574017 -0.641176 0.325702
v -0.563271 -0.641214 0.329898
v -0.589052 -0.666778 0.381035
v -0.576857 -0.663233 0.376904
v -0.563442 -0.662541 0.385915
v -0.564853 -0.655695 0.364790
v -0.564216 -0.652178 0.356572
v -0.554071 -0.652016 0.362308
v -0.553531 -0.649137 0.354283
v -0.555073 -0.657599 0.378121
v -0.543588 -0.651581 0.367246
v -0.543184 -0.649077 0.359196
v -0.555307 -0.661649 0.392074
v -0.546336 -0.658128 0.391369
v -0.533433 -0.652171 0.380362
v -0.534759 -0.655073 0.402552
v -0.523794 -0.650655 0.392906
v -0.530314 -0.652610 0.425570
v -0.535445 -0.648725 0.450024
v -0.528421 -0.649079 0.437468
v -0.527133 -0.651990 0.416183
v -0.514383 -0.647381 0.405143
v -0.517221 -0.646115 0.427351
v -0.505198 -0.642366 0.417076
v -0.681727 -0.664774 0.575970
v -0.677484 -0.659577 0.581467
v -0.670352 -0.664483 0.564871
v -0.666149 -0.658975 0.570314
v -0.672050 -0.650925 0.588494
v -0.658562 -0.647589 0.578963
v -0.658991 -0.664197 0.553755
v -0.654846 -0.658248 0.559120
v -0.652697 -0.663908 0.547061
v -0.644911 -0.658576 0.547579
v -0.648157 -0.647794 0.567770
v -0.636531 -0.646975 0.556995
v -0.667196 -0.642490 0.594766
v -0.658626 -0.641949 0.586707
v -0.631201 -0.655923 0.538077
v -0.618922 -0.654155 0.528148
v -0.625238 -0.646541 0.545789
v -0.613885 -0.646102 0.534661
v -0.606586 -0.652819 0.518294
v -0.594143 -0.652313 0.508585
v -0.601763 -0.645757 0.524535
v -0.589119 -0.645757 0.515091
v -0.650967 -0.641470 0.579405
v -0.644103 -0.641143 0.573012
v -0.632416 -0.640786 0.562319
v -0.663245 -0.635040 0.599869
v -0.651929 -0.635213 0.587531
v -0.657915 -0.625071 0.606753
v -0.654059 -0.616892 0.611729
v -0.647056 -0.624085 0.594979
v -0.643309 -0.615060 0.599807
v -0.639602 -0.632385 0.578823
v -0.625751 -0.629593 0.569327
v -0.618043 -0.622838 0.569618
v -0.635243 -0.623557 0.584449
v -0.630908 -0.611928 0.589716
v -0.625935 -0.623277 0.576616
v -0.620000 -0.615454 0.576736
v -0.624277 -0.603888 0.589461
v -0.616783 -0.603124 0.582462
v -0.621159 -0.640080 0.551064
v -0.609925 -0.638723 0.539776
v -0.597880 -0.637786 0.529547
v -0.585198 -0.638072 0.520152
v -0.615592 -0.630026 0.558257
v -0.611675 -0.622312 0.563313
v -0.604623 -0.628763 0.546624
v -0.600672 -0.621313 0.551726
v -0.608541 -0.613127 0.567342
v -0.596606 -0.611795 0.556966
v -0.605030 -0.602286 0.571852
v -0.592930 -0.602232 0.561700
v -0.593268 -0.628073 0.535497
v -0.589332 -0.620501 0.540578
v -0.580835 -0.628448 0.525780
v -0.577029 -0.619879 0.530688
v -0.584622 -0.610753 0.546657
v -0.572628 -0.610241 0.536364
v -0.580820 -0.602154 0.551559
v -0.568845 -0.601490 0.541239
v -0.650468 -0.607544 0.616352
v -0.639591 -0.605666 0.604594
v -0.646961 -0.596666 0.620856
v -0.636433 -0.593008 0.609676
v -0.631072 -0.583869 0.608664
v -0.644564 -0.587744 0.623927
v -0.642825 -0.575969 0.626124
v -0.638280 -0.585891 0.616563
v -0.633260 -0.577490 0.613719
v -0.631956 -0.604683 0.596738
v -0.626124 -0.596672 0.595859
v -0.622742 -0.582163 0.600492
v -0.614068 -0.594088 0.585946
v -0.610777 -0.581553 0.590161
v -0.621289 -0.573578 0.602334
v -0.609080 -0.572881 0.592321
v -0.642693 -0.558214 0.628391
v -0.639886 -0.543584 0.624429
v -0.631212 -0.560213 0.615246
v -0.630844 -0.543948 0.615633
v -0.637871 -0.534474 0.621560
v -0.630745 -0.534001 0.615704
v -0.619719 -0.560633 0.604306
v -0.617296 -0.542497 0.605267
v -0.607223 -0.560696 0.594669
v -0.605315 -0.546329 0.597071
v -0.620564 -0.534649 0.608210
v -0.646525 -0.551646 0.633466
v -0.644929 -0.543123 0.630815
v -0.641788 -0.528271 0.625916
v -0.642908 -0.511464 0.625645
v -0.630583 -0.525876 0.615868
v -0.630441 -0.511537 0.615971
v -0.611799 -0.535906 0.602357
v -0.604162 -0.537851 0.598524
v -0.616424 -0.528457 0.606322
v -0.616422 -0.511056 0.608315
v -0.602829 -0.526860 0.600197
v -0.600451 -0.509300 0.602020
v -0.594227 -0.502822 0.600669
v -0.601742 -0.593045 0.576081
v -0.598194 -0.582490 0.580641
v -0.589006 -0.592764 0.566756
v -0.585309 -0.583351 0.571515
v -0.595872 -0.573594 0.583614
v -0.582460 -0.574267 0.575173
v -0.576787 -0.592647 0.556757
v -0.573109 -0.583089 0.561492
v -0.565135 -0.592099 0.546017
v -0.561510 -0.582137 0.550681
v -0.570005 -0.573914 0.565481
v -0.558186 -0.572883 0.554957
v -0.591983 -0.558722 0.587064
v -0.594663 -0.549308 0.591137
v -0.579204 -0.561462 0.579341
v -0.566604 -0.562228 0.569844
v -0.554703 -0.561822 0.559429
v -0.585060 -0.551676 0.586384
v -0.589188 -0.543149 0.590615
v -0.577367 -0.552739 0.581684
v -0.575809 -0.542394 0.583653
v -0.587636 -0.525960 0.594067
v -0.586379 -0.514214 0.595637
v -0.574481 -0.524176 0.587268
v -0.578665 -0.516814 0.591740
v -0.585551 -0.505852 0.596667
v -0.569959 -0.517618 0.585808
v -0.572460 -0.510010 0.589818
v -0.564599 -0.553445 0.572405
v -0.563065 -0.542368 0.574338
v -0.552426 -0.552942 0.562344
v -0.550577 -0.542433 0.564691
v -0.560914 -0.527112 0.577053
v -0.547900 -0.529138 0.568101
v -0.559504 -0.518542 0.578839
v -0.556853 -0.507884 0.582230
v -0.545566 -0.520238 0.571090
v -0.542888 -0.506833 0.576718
v -0.581734 -0.651545 0.498831
v -0.570258 -0.649499 0.489473
v -0.576851 -0.645669 0.505156
v -0.570335 -0.645455 0.499067
v -0.560157 -0.649703 0.475098
v -0.548894 -0.649111 0.463852
v -0.542568 -0.648937 0.458023
v -0.563945 -0.644701 0.490112
v -0.572885 -0.638334 0.510279
v -0.562703 -0.638527 0.499250
v -0.555978 -0.644011 0.480509
v -0.544686 -0.643642 0.469301
v -0.549066 -0.634699 0.489456
v -0.536736 -0.633322 0.479595
v -0.568387 -0.628662 0.516081
v -0.564742 -0.618855 0.520772
v -0.556384 -0.628045 0.505799
v -0.552714 -0.618426 0.510523
v -0.561059 -0.609474 0.525514
v -0.549135 -0.609082 0.515130
v -0.557278 -0.600711 0.530388
v -0.545372 -0.600185 0.519980
v -0.544163 -0.627535 0.495800
v -0.540327 -0.619194 0.500748
v -0.532090 -0.627111 0.485610
v -0.528080 -0.620117 0.490792
v -0.536218 -0.609661 0.506045
v -0.523134 -0.610285 0.497176
v -0.532523 -0.600236 0.510802
v -0.519460 -0.600703 0.501907
v -0.534536 -0.643928 0.458534
v -0.520626 -0.640471 0.448794
v -0.524981 -0.631248 0.470950
v -0.518493 -0.626336 0.472047
v -0.513900 -0.631673 0.457503
v -0.509764 -0.625651 0.462856
v -0.508468 -0.637768 0.438702
v -0.495666 -0.634240 0.429394
v -0.488239 -0.630222 0.430374
v -0.502871 -0.630964 0.445952
v -0.498722 -0.625035 0.451320
v -0.495551 -0.630485 0.438126
v -0.488290 -0.625855 0.438952
v -0.525797 -0.626818 0.479812
v -0.517878 -0.620844 0.480140
v -0.504030 -0.616776 0.470272
v -0.510608 -0.609925 0.487576
v -0.499021 -0.608874 0.476750
v -0.506815 -0.601255 0.492466
v -0.495069 -0.601426 0.481853
v -0.491775 -0.614819 0.460310
v -0.479347 -0.614189 0.450580
v -0.487344 -0.608321 0.466043
v -0.474984 -0.608287 0.456229
v -0.483265 -0.601855 0.471318
v -0.470850 -0.602242 0.461577
v -0.553389 -0.591256 0.535398
v -0.549744 -0.581446 0.540089
v -0.541309 -0.590668 0.525216
v -0.537620 -0.581198 0.529966
v -0.546257 -0.572134 0.544577
v -0.533927 -0.571813 0.534721
v -0.528566 -0.590757 0.515901
v -0.524824 -0.581699 0.520723
v -0.515562 -0.591245 0.506928
v -0.511722 -0.582940 0.511882
v -0.520936 -0.572244 0.525732
v -0.507293 -0.573292 0.517594
v -0.542667 -0.561900 0.549193
v -0.530184 -0.562766 0.539545
v -0.517120 -0.563747 0.530652
v -0.503489 -0.564711 0.522499
v -0.539756 -0.552794 0.552932
v -0.535073 -0.540281 0.556646
v -0.526509 -0.553388 0.544276
v -0.522921 -0.543142 0.548891
v -0.527116 -0.532810 0.556785
v -0.519618 -0.533896 0.553139
v -0.536684 -0.531165 0.561590
v -0.530294 -0.524441 0.562778
v -0.527461 -0.511785 0.568709
v -0.516171 -0.522183 0.558703
v -0.518785 -0.513488 0.564647
v -0.512934 -0.554186 0.536050
v -0.509205 -0.545023 0.540853
v -0.499557 -0.555241 0.527565
v -0.495865 -0.545796 0.532319
v -0.505617 -0.535676 0.545472
v -0.492590 -0.536560 0.536531
v -0.502005 -0.525617 0.550119
v -0.489009 -0.526255 0.541135
v -0.502620 -0.591691 0.497875
v -0.498707 -0.583950 0.502927
v -0.489974 -0.591540 0.488432
v -0.486011 -0.584186 0.493551
v -0.493823 -0.574139 0.509231
v -0.481123 -0.574375 0.499860
v -0.476862 -0.591502 0.479597
v -0.472842 -0.584584 0.484792
v -0.464188 -0.591796 0.470194
v -0.460207 -0.584571 0.475336
v -0.468408 -0.574934 0.490512
v -0.455950 -0.574985 0.480825
v -0.490033 -0.565443 0.514116
v -0.477311 -0.565854 0.504776
v -0.464640 -0.566068 0.495368
v -0.452191 -0.566053 0.485669
v -0.486663 -0.556174 0.518451
v -0.483064 -0.546015 0.523081
v -0.473959 -0.556591 0.509088
v -0.470388 -0.546212 0.513680
v -0.479913 -0.536824 0.527131
v -0.467240 -0.537022 0.517727
v -0.476329 -0.526543 0.531740
v -0.463662 -0.526693 0.522326
v -0.461455 -0.556864 0.499463
v -0.457958 -0.545913 0.503954
v -0.449052 -0.556866 0.489704
v -0.445595 -0.545614 0.494143
v -0.454943 -0.536770 0.507828
v -0.442678 -0.536507 0.497888
v -0.451352 -0.526550 0.512447
v -0.439015 -0.526838 0.502604
v -0.617454 -0.585298 0.251873
v -0.617830 -0.574340 0.247175
v -0.581601 -0.621750 0.291546
v -0.572952 -0.618158 0.288778
v -0.573210 -0.632262 0.309516
v -0.573109 -0.627303 0.301644
v -0.562491 -0.619454 0.292467
v -0.550398 -0.616105 0.289442
v -0.606280 -0.609816 0.270836
v -0.605234 -0.603353 0.262380
v -0.591559 -0.599778 0.252540
v -0.596124 -0.611794 0.274292
v -0.596518 -0.607596 0.266262
v -0.580313 -0.608050 0.267235
v -0.585536 -0.605695 0.260419
v -0.611160 -0.589414 0.252020
v -0.609529 -0.573638 0.245026
v -0.596609 -0.587959 0.245897
v -0.599568 -0.572882 0.241956
v -0.580417 -0.596977 0.245916
v -0.570229 -0.606566 0.261896
v -0.570583 -0.600765 0.251437
v -0.561379 -0.595544 0.247369
v -0.579058 -0.587859 0.240535
v -0.583487 -0.571664 0.236981
v -0.571885 -0.582986 0.237021
v -0.572773 -0.570813 0.233897
v -0.571187 -0.593029 0.240639
v -0.561688 -0.585141 0.239973
v -0.563551 -0.569783 0.232946
v -0.587066 -0.617534 0.284405
v -0.572671 -0.612780 0.279170
v -0.562671 -0.614551 0.284872
v -0.562040 -0.606472 0.267577
v -0.556202 -0.603260 0.262206
v -0.548773 -0.594124 0.255647
v -0.550355 -0.608870 0.278501
v -0.550226 -0.602295 0.267675
v -0.540151 -0.603179 0.273751
v -0.539837 -0.597716 0.266521
v -0.548143 -0.586102 0.247278
v -0.550070 -0.577263 0.237679
v -0.548228 -0.567641 0.231253
v -0.539792 -0.561607 0.227005
v -0.539658 -0.587449 0.254704
v -0.528827 -0.588690 0.258684
v -0.516920 -0.585053 0.256091
v -0.539471 -0.579941 0.244563
v -0.539461 -0.571075 0.234186
v -0.527947 -0.573792 0.239659
v -0.529128 -0.565972 0.230860
v -0.529064 -0.582687 0.251199
v -0.517289 -0.577460 0.245927
v -0.517635 -0.570042 0.235794
v -0.513733 -0.560111 0.224113
v -0.505885 -0.556832 0.220372
v -0.505517 -0.572233 0.240658
v -0.505742 -0.566082 0.232837
v -0.495239 -0.557871 0.224273
v -0.483765 -0.554164 0.221916
v -0.188380 -0.555617 -0.006600
v -0.549206 -0.640865 0.333844
v -0.540956 -0.638607 0.331229
v -0.562649 -0.633518 0.315303
v -0.562386 -0.628480 0.306317
v -0.551032 -0.629498 0.311447
v -0.550940 -0.625067 0.303977
v -0.554441 -0.638426 0.327013
v -0.540597 -0.632213 0.319720
v -0.540249 -0.625727 0.308194
v -0.539946 -0.617395 0.294233
v -0.528234 -0.613499 0.290883
v -0.529201 -0.626567 0.313510
v -0.529012 -0.622468 0.306344
v -0.517796 -0.614685 0.296255
v -0.541658 -0.643977 0.343692
v -0.530439 -0.639298 0.334722
v -0.528260 -0.648831 0.361169
v -0.533371 -0.647338 0.354504
v -0.518624 -0.647818 0.356158
v -0.518567 -0.644725 0.347689
v -0.530551 -0.635067 0.327485
v -0.518495 -0.636586 0.332212
v -0.507499 -0.636961 0.337265
v -0.497201 -0.632544 0.335854
v -0.518398 -0.629272 0.321308
v -0.518219 -0.622594 0.310516
v -0.507509 -0.623471 0.316102
v -0.507223 -0.619346 0.308954
v -0.507132 -0.631811 0.329709
v -0.496801 -0.625484 0.324559
v -0.496304 -0.619176 0.313396
v -0.539904 -0.611806 0.285810
v -0.528467 -0.606233 0.281125
v -0.528795 -0.598231 0.271238
v -0.517586 -0.609574 0.287454
v -0.506245 -0.610557 0.292584
v -0.495691 -0.611417 0.298508
v -0.484791 -0.607176 0.295157
v -0.486377 -0.619157 0.319338
v -0.485764 -0.615542 0.311959
v -0.473797 -0.607152 0.301424
v -0.463791 -0.602984 0.299148
v -0.514626 -0.600224 0.275001
v -0.520254 -0.594751 0.267640
v -0.505723 -0.596830 0.271306
v -0.506349 -0.588957 0.261526
v -0.506143 -0.605837 0.284865
v -0.495322 -0.597986 0.275420
v -0.495384 -0.592721 0.267473
v -0.506954 -0.581244 0.251775
v -0.494338 -0.583763 0.256346
v -0.483824 -0.594294 0.272597
v -0.483807 -0.586729 0.262690
v -0.472895 -0.580734 0.258416
v -0.494692 -0.575568 0.246671
v -0.495036 -0.567436 0.237006
v -0.483883 -0.569885 0.242683
v -0.483959 -0.563634 0.235146
v -0.483827 -0.578888 0.252734
v -0.472990 -0.572865 0.248930
v -0.473153 -0.564478 0.239352
v -0.495304 -0.606730 0.289537
v -0.484432 -0.603039 0.287549
v -0.473251 -0.603155 0.292888
v -0.472736 -0.594408 0.278121
v -0.472301 -0.589347 0.270301
v -0.462426 -0.590139 0.276506
v -0.462120 -0.583252 0.266027
v -0.463156 -0.598514 0.290868
v -0.451279 -0.589629 0.281313
v -0.450887 -0.585606 0.274233
v -0.461890 -0.575772 0.255445
v -0.521341 -0.648959 0.370180
v -0.509135 -0.646921 0.359986
v -0.508376 -0.646099 0.352220
v -0.511711 -0.647372 0.382712
v -0.499546 -0.644720 0.372628
v -0.499201 -0.645034 0.358454
v -0.498283 -0.640683 0.349928
v -0.490262 -0.632210 0.341681
v -0.492558 -0.642731 0.366708
v -0.486895 -0.638174 0.361101
v -0.478647 -0.630505 0.352653
v -0.484781 -0.626251 0.335829
v -0.473138 -0.624765 0.346840
v -0.502366 -0.643590 0.394860
v -0.491190 -0.640342 0.384016
v -0.484783 -0.637002 0.384058
v -0.491830 -0.637611 0.406613
v -0.483890 -0.633812 0.407005
v -0.487863 -0.636885 0.397321
v -0.481048 -0.633473 0.397185
v -0.487856 -0.640510 0.373803
v -0.480030 -0.635220 0.374028
v -0.468116 -0.627184 0.364016
v -0.469460 -0.628585 0.385807
v -0.458658 -0.623031 0.375975
v -0.462458 -0.622586 0.358402
v -0.452856 -0.619547 0.370556
v -0.474466 -0.617829 0.326685
v -0.473404 -0.614630 0.318933
v -0.465060 -0.613738 0.325853
v -0.464313 -0.610155 0.316770
v -0.465463 -0.618185 0.339131
v -0.458224 -0.612619 0.332036
v -0.452503 -0.608512 0.326508
v -0.454766 -0.602326 0.306178
v -0.442010 -0.600272 0.315923
v -0.433345 -0.595682 0.314621
v -0.455776 -0.617035 0.351739
v -0.447035 -0.610304 0.343169
v -0.441303 -0.606274 0.337654
v -0.446245 -0.614688 0.364138
v -0.436565 -0.607647 0.354761
v -0.430841 -0.603563 0.349237
v -0.432999 -0.599768 0.329482
v -0.425875 -0.594026 0.322426
v -0.423404 -0.597912 0.341966
v -0.415102 -0.591535 0.333831
v -0.449112 -0.597699 0.300559
v -0.441228 -0.591544 0.292806
v -0.441046 -0.596938 0.307306
v -0.432223 -0.592538 0.306273
v -0.420192 -0.589620 0.316846
v -0.409404 -0.587246 0.328271
v -0.473370 -0.555905 0.226029
v -0.457477 -0.552296 0.219598
v -0.459288 -0.566505 0.243232
v -0.464837 -0.561646 0.235978
v -0.449706 -0.563040 0.239085
v -0.449688 -0.558162 0.230176
v -0.448514 -0.550565 0.214783
v -0.438917 -0.552573 0.218337
v -0.426185 -0.549619 0.213945
v -0.450078 -0.577165 0.260324
v -0.440560 -0.586140 0.280020
v -0.440111 -0.580095 0.268309
v -0.426461 -0.574720 0.260120
v -0.450231 -0.572411 0.252900
v -0.439889 -0.565440 0.242980
v -0.440033 -0.560642 0.234394
v -0.439719 -0.573612 0.256521
v -0.431826 -0.571274 0.253113
v -0.416063 -0.572095 0.255660
v -0.424381 -0.561520 0.236842
v -0.429741 -0.558110 0.229842
v -0.415996 -0.559103 0.233195
v -0.415789 -0.552659 0.221826
v -0.416151 -0.567291 0.247166
v -0.405670 -0.560616 0.236926
v -0.405816 -0.555850 0.229159
v -0.404766 -0.547245 0.216004
v -0.393379 -0.557357 0.233589
v -0.393460 -0.550025 0.223456
v -0.383066 -0.544191 0.219259
v -0.432781 -0.585731 0.284714
v -0.426957 -0.582413 0.279324
v -0.417965 -0.578019 0.271202
v -0.419538 -0.584094 0.293210
v -0.418702 -0.582064 0.284390
v -0.410804 -0.580640 0.291507
v -0.409272 -0.579035 0.283926
v -0.406444 -0.572771 0.259838
v -0.394206 -0.569898 0.255720
v -0.396142 -0.574003 0.273690
v -0.384101 -0.569000 0.261515
v -0.406189 -0.569448 0.251230
v -0.394052 -0.566335 0.248541
v -0.383360 -0.566913 0.252554
v -0.410144 -0.583097 0.307328
v -0.402353 -0.578694 0.300128
v -0.396467 -0.575854 0.294821
v -0.400517 -0.581487 0.319856
v -0.390971 -0.576116 0.311040
v -0.385091 -0.573236 0.305726
v -0.386577 -0.571918 0.286134
v -0.374635 -0.567546 0.275750
v -0.377038 -0.569632 0.298544
v -0.365210 -0.564386 0.288007
v -0.373928 -0.565997 0.258631
v -0.382822 -0.558411 0.238874
v -0.382533 -0.552939 0.230414
v -0.372627 -0.554042 0.236681
v -0.372101 -0.545808 0.226797
v -0.373103 -0.562800 0.251354
v -0.364234 -0.554300 0.243741
v -0.359013 -0.546336 0.237539
v -0.362474 -0.538674 0.223797
v -0.353150 -0.538656 0.230922
v -0.365278 -0.563861 0.267542
v -0.356674 -0.560357 0.280336
v -0.359474 -0.560387 0.262125
v -0.350526 -0.551390 0.254179
v -0.349525 -0.546138 0.246112
v -0.350894 -0.556704 0.274888
v -0.342147 -0.549322 0.266134
v -0.341691 -0.545570 0.253514
v -0.340890 -0.539147 0.242182
v -0.331184 -0.532161 0.237429
v -0.336236 -0.543913 0.260104
v -0.330672 -0.538591 0.254364
v -0.321851 -0.530925 0.245475
v -0.488621 -0.633982 0.418118
v -0.482698 -0.630766 0.418467
v -0.472259 -0.627616 0.408067
v -0.475485 -0.623355 0.429752
v -0.463431 -0.619848 0.419519
v -0.460414 -0.622497 0.397552
v -0.451812 -0.618208 0.389759
v -0.452698 -0.615440 0.408828
v -0.448983 -0.615147 0.398283
v -0.445954 -0.615156 0.384416
v -0.446594 -0.611269 0.408963
v -0.441215 -0.609873 0.398469
v -0.467378 -0.612631 0.442011
v -0.457101 -0.612712 0.427721
v -0.468133 -0.608283 0.450814
v -0.460783 -0.607785 0.443110
v -0.452921 -0.607025 0.433132
v -0.460322 -0.602089 0.451139
v -0.446114 -0.595954 0.441666
v -0.439058 -0.589094 0.441999
v -0.451601 -0.611927 0.419720
v -0.444137 -0.605767 0.419922
v -0.430432 -0.598601 0.409811
v -0.423161 -0.592597 0.410117
v -0.436574 -0.595109 0.428442
v -0.432565 -0.588107 0.433623
v -0.429546 -0.593777 0.419082
v -0.422952 -0.587280 0.419488
v -0.436979 -0.610302 0.376181
v -0.426653 -0.604288 0.366589
v -0.420871 -0.600649 0.361143
v -0.426094 -0.601960 0.387842
v -0.417947 -0.596399 0.388140
v -0.420606 -0.600348 0.377687
v -0.414788 -0.596317 0.377597
v -0.413894 -0.595404 0.354337
v -0.405033 -0.588590 0.345652
v -0.404708 -0.590398 0.366272
v -0.396338 -0.584558 0.358232
v -0.423534 -0.597416 0.398144
v -0.417855 -0.592706 0.398520
v -0.407633 -0.588457 0.388362
v -0.410247 -0.580781 0.409977
v -0.401037 -0.579611 0.396901
v -0.395301 -0.582348 0.377639
v -0.391189 -0.581204 0.367664
v -0.393952 -0.578432 0.387453
v -0.399312 -0.584480 0.340124
v -0.390525 -0.581158 0.352828
v -0.402988 -0.573897 0.410189
v -0.396945 -0.573242 0.402193
v -0.388065 -0.577551 0.377841
v -0.384240 -0.576790 0.367606
v -0.387255 -0.572907 0.388063
v -0.375425 -0.568072 0.378369
v -0.453152 -0.591095 0.458651
v -0.449219 -0.583503 0.463729
v -0.445942 -0.590122 0.450314
v -0.439089 -0.583335 0.450741
v -0.444403 -0.573717 0.469946
v -0.433232 -0.572413 0.458575
v -0.425610 -0.577285 0.441376
v -0.416502 -0.576212 0.428563
v -0.425044 -0.571541 0.449887
v -0.440557 -0.565456 0.474907
v -0.429379 -0.564211 0.463546
v -0.418159 -0.570488 0.441575
v -0.412465 -0.569421 0.433782
v -0.418686 -0.563918 0.450316
v -0.407705 -0.558176 0.442070
v -0.401597 -0.551093 0.442783
v -0.436792 -0.556045 0.479756
v -0.433213 -0.545725 0.484357
v -0.425229 -0.554663 0.468896
v -0.421465 -0.545774 0.473747
v -0.430121 -0.536555 0.488331
v -0.417556 -0.536312 0.478784
v -0.426412 -0.527241 0.493108
v -0.413858 -0.526908 0.483545
v -0.414382 -0.553071 0.457102
v -0.410500 -0.545083 0.462111
v -0.408753 -0.552138 0.450743
v -0.400272 -0.542687 0.451204
v -0.405865 -0.535362 0.468092
v -0.398696 -0.534190 0.459953
v -0.391852 -0.532778 0.451585
v -0.402190 -0.525780 0.472823
v -0.391130 -0.523987 0.460470
v -0.383503 -0.514242 0.461067
v -0.409493 -0.575018 0.418997
v -0.402929 -0.568731 0.419439
v -0.391082 -0.564410 0.409778
v -0.396788 -0.557743 0.428220
v -0.392854 -0.550162 0.433300
v -0.385983 -0.556395 0.416373
v -0.381968 -0.549440 0.421562
v -0.379374 -0.560581 0.400536
v -0.372849 -0.555024 0.401327
v -0.369353 -0.560336 0.386231
v -0.365267 -0.553927 0.391516
v -0.379830 -0.555741 0.409513
v -0.372174 -0.549577 0.409849
v -0.358774 -0.544796 0.399920
v -0.388359 -0.540491 0.439098
v -0.376856 -0.539548 0.428163
v -0.384546 -0.531980 0.444016
v -0.373023 -0.531188 0.433106
v -0.380386 -0.522428 0.449377
v -0.376633 -0.513453 0.454213
v -0.368798 -0.521614 0.438553
v -0.365109 -0.512150 0.443304
v -0.364475 -0.538530 0.418370
v -0.353067 -0.537484 0.407310
v -0.360456 -0.531603 0.423564
v -0.348788 -0.532559 0.412854
v -0.356325 -0.522062 0.428889
v -0.352814 -0.511219 0.433399
v -0.343697 -0.522675 0.419427
v -0.340459 -0.509733 0.423570
v -0.390934 -0.579540 0.332325
v -0.378340 -0.573170 0.321058
v -0.377038 -0.571649 0.312960
v -0.381479 -0.576610 0.344622
v -0.369709 -0.570913 0.334006
v -0.369507 -0.569972 0.320289
v -0.368279 -0.568072 0.311921
v -0.355848 -0.560733 0.300178
v -0.363316 -0.567823 0.328241
v -0.357558 -0.563994 0.322762
v -0.346311 -0.555783 0.310825
v -0.339266 -0.550903 0.310171
v -0.372320 -0.571398 0.356520
v -0.360513 -0.566256 0.345222
v -0.353563 -0.562598 0.345126
v -0.363783 -0.563238 0.368559
v -0.357138 -0.558290 0.369194
v -0.357562 -0.562858 0.357193
v -0.351129 -0.558021 0.357395
v -0.358001 -0.565657 0.335797
v -0.350242 -0.560331 0.335696
v -0.338969 -0.552048 0.325559
v -0.339912 -0.552552 0.346796
v -0.331507 -0.547343 0.338902
v -0.333278 -0.547708 0.319991
v -0.325811 -0.543040 0.333340
v -0.348893 -0.556342 0.293623
v -0.344487 -0.553795 0.301398
v -0.343152 -0.552385 0.288121
v -0.332870 -0.545013 0.278190
v -0.336628 -0.548843 0.301473
v -0.323151 -0.539971 0.288872
v -0.315897 -0.535711 0.288359
v -0.326797 -0.540562 0.272298
v -0.321094 -0.536312 0.266745
v -0.308608 -0.527678 0.256372
v -0.321428 -0.538361 0.279758
v -0.313540 -0.533761 0.279776
v -0.300242 -0.524834 0.266818
v -0.326016 -0.542638 0.313014
v -0.316281 -0.536130 0.303740
v -0.310505 -0.532445 0.298286
v -0.315524 -0.534862 0.324584
v -0.307817 -0.528305 0.324582
v -0.311321 -0.532171 0.314755
v -0.304964 -0.527329 0.314395
v -0.302944 -0.527642 0.291153
v -0.293262 -0.521087 0.281907
v -0.292042 -0.519160 0.302799
v -0.287853 -0.516948 0.293503
v -0.363482 -0.559455 0.378212
v -0.356167 -0.552770 0.378418
v -0.342932 -0.546295 0.368793
v -0.348021 -0.540877 0.390001
v -0.342220 -0.540866 0.378363
v -0.336037 -0.539646 0.369135
v -0.342056 -0.535861 0.390445
v -0.335393 -0.534519 0.378544
v -0.333439 -0.545326 0.355184
v -0.327823 -0.544184 0.347178
v -0.329403 -0.538530 0.360401
v -0.319002 -0.534445 0.346947
v -0.310144 -0.524997 0.346766
v -0.323243 -0.527712 0.368634
v -0.316557 -0.520697 0.368844
v -0.315958 -0.526805 0.356478
v -0.310445 -0.519794 0.356617
v -0.347835 -0.536979 0.400199
v -0.339980 -0.531045 0.400417
v -0.327762 -0.523146 0.389542
v -0.321890 -0.516304 0.389300
v -0.332550 -0.520919 0.408023
v -0.329543 -0.506759 0.412581
v -0.326777 -0.518910 0.400225
v -0.321190 -0.509380 0.398022
v -0.322784 -0.522175 0.378017
v -0.314887 -0.512700 0.378238
v -0.305825 -0.508816 0.365026
v -0.313282 -0.504727 0.387548
v -0.312176 -0.530253 0.336189
v -0.306825 -0.524033 0.335852
v -0.296774 -0.516458 0.324795
v -0.301154 -0.512465 0.346435
v -0.295629 -0.510769 0.334733
v -0.289820 -0.514653 0.312634
v -0.300732 -0.506854 0.356401
v -0.183403 -0.553695 0.002635
v -0.174908 -0.550860 0.010385
v -0.299771 -0.523450 0.256271
v -0.298723 -0.523075 0.257634
v -1.073670 -0.576866 0.478813
v -1.077353 -0.561270 0.476740
v -1.062130 -0.577131 0.468727
v -1.064711 -0.561919 0.465278
v -1.077192 -0.548056 0.472264
v -1.068975 -0.544248 0.463406
v -1.068242 -0.535269 0.457292
v -1.049434 -0.577122 0.459350
v -1.051666 -0.561785 0.456355
v -1.037181 -0.576783 0.450855
v -1.039174 -0.560398 0.448166
v -1.056662 -0.529594 0.423208
v -1.054986 -0.546837 0.451945
v -1.059958 -0.530927 0.446211
v -1.041733 -0.546629 0.443293
v -1.051030 -0.531499 0.434817
v -1.079374 -0.576641 0.484337
v -1.080663 -0.565896 0.482439
v -1.074220 -0.541288 0.479191
v -1.068499 -0.532726 0.478292
v -1.071289 -0.538573 0.468460
v -1.064315 -0.528213 0.467603
v -1.071370 -0.536063 0.491847
v -1.065284 -0.525913 0.490448
v -1.061477 -0.520985 0.478652
v -1.033594 -0.571307 0.447832
v -1.034460 -0.564633 0.446666
v -1.059538 -0.523702 0.456460
v -1.054579 -0.522857 0.419391
v -1.050707 -0.510356 0.422734
v -1.056099 -0.516209 0.443204
v -1.053585 -0.506261 0.442109
v -1.055969 -0.517908 0.433384
v -1.050025 -0.505880 0.432244
v -1.057621 -0.515696 0.466370
v -1.059535 -0.513161 0.488594
v -1.056639 -0.508862 0.477090
v -1.051306 -0.493845 0.475211
v -1.048063 -0.484534 0.474556
v -1.055558 -0.512399 0.457579
v -1.050454 -0.501493 0.451397
v -1.042584 -0.494386 0.443251
v -1.053525 -0.504564 0.465418
v -1.048110 -0.494726 0.462507
v -1.042284 -0.489604 0.453162
v -1.038528 -0.486580 0.445592
v -1.043662 -0.483365 0.463738
v -1.036592 -0.481964 0.452915
v -1.023720 -0.579761 0.441032
v -1.032510 -0.554454 0.441858
v -1.012393 -0.576424 0.431396
v -1.010903 -0.561657 0.426817
v -1.047151 -0.528247 0.418988
v -1.029635 -0.546800 0.435408
v -1.036170 -0.531941 0.424620
v -1.015771 -0.546819 0.425009
v -1.020895 -0.532103 0.418526
v -0.997595 -0.578349 0.420975
v -1.001032 -0.561803 0.418653
v -0.990587 -0.573946 0.414926
v -0.988478 -0.561684 0.409016
v -1.004036 -0.546741 0.414655
v -1.007728 -0.531925 0.409762
v -0.992367 -0.547099 0.403943
v -0.996961 -0.532605 0.397876
v -1.024013 -0.571799 0.440604
v -1.026563 -0.560278 0.439486
v -1.017212 -0.570561 0.434754
v -1.016785 -0.561495 0.432112
v -1.024338 -0.551773 0.435212
v -1.018117 -0.551801 0.430435
v -0.991568 -0.584177 0.418719
v -0.985096 -0.578031 0.413514
v -0.982778 -0.566429 0.407779
v -1.045461 -0.521299 0.412025
v -1.045795 -0.511353 0.414319
v -1.035606 -0.518381 0.416518
v -1.037355 -0.504829 0.421857
v -1.026174 -0.517570 0.414158
v -1.022964 -0.502970 0.415664
v -0.998380 -0.511555 0.383471
v -0.998558 -0.510181 0.383231
v -1.011239 -0.517045 0.405103
v -1.011071 -0.502062 0.405236
v -1.000683 -0.516868 0.390660
v -1.001538 -0.501463 0.391964
v -0.997536 -0.490037 0.392500
v -1.032185 -0.494086 0.429515
v -1.019726 -0.493747 0.419828
v -1.028266 -0.486390 0.434575
v -1.015696 -0.486901 0.425037
v -1.021739 -0.477221 0.443023
v -1.009147 -0.477862 0.433515
v -1.008277 -0.492998 0.408823
v -1.003218 -0.492281 0.402387
v -1.004131 -0.487049 0.414188
v -0.995208 -0.485276 0.402440
v -0.996613 -0.478052 0.423927
v -0.984306 -0.476497 0.414035
v -0.976628 -0.556799 0.398584
v -0.966401 -0.555320 0.390909
v -0.980006 -0.547209 0.394130
v -0.985334 -0.532977 0.387110
v -0.965324 -0.548312 0.385119
v -0.972593 -0.532952 0.377792
v -0.953971 -0.544323 0.376198
v -0.958665 -0.532504 0.370016
v -0.945926 -0.540976 0.370669
v -0.943863 -0.530945 0.364146
v -0.971161 -0.576319 0.405816
v -0.974375 -0.564061 0.401560
v -0.957600 -0.576001 0.397565
v -0.961027 -0.560609 0.390785
v -0.957998 -0.553796 0.384569
v -0.944064 -0.575692 0.389279
v -0.948180 -0.561028 0.383836
v -0.930164 -0.575254 0.381469
v -0.933776 -0.560409 0.376679
v -0.951211 -0.551404 0.379833
v -0.938562 -0.545534 0.371133
v -0.937067 -0.534872 0.364897
v -0.992032 -0.514015 0.378278
v -0.993456 -0.504716 0.375960
v -0.979671 -0.515441 0.368473
v -0.982843 -0.504344 0.364279
v -0.989642 -0.521229 0.381432
v -0.996301 -0.499583 0.380588
v -0.976925 -0.522527 0.372090
v -0.990647 -0.492696 0.370637
v -0.984227 -0.488239 0.362363
v -0.980121 -0.479584 0.359011
v -0.989655 -0.485773 0.379477
v -0.982346 -0.477074 0.379259
v -0.985487 -0.481493 0.369306
v -0.978812 -0.476371 0.369347
v -0.970749 -0.513505 0.361835
v -0.969046 -0.504769 0.355755
v -0.960784 -0.499839 0.349792
v -0.964043 -0.518114 0.362347
v -0.962026 -0.509700 0.355901
v -0.948610 -0.517304 0.357113
v -0.953210 -0.503538 0.351042
v -0.972323 -0.488978 0.351980
v -0.972014 -0.478469 0.352322
v -0.962292 -0.488433 0.347650
v -0.964441 -0.478629 0.347640
v -0.967044 -0.471924 0.358758
v -0.952474 -0.487190 0.347474
v -0.954563 -0.474434 0.350750
v -0.980039 -0.477145 0.392015
v -0.978336 -0.475643 0.384473
v -0.970605 -0.473950 0.391645
v -0.969754 -0.472840 0.382923
v -0.972081 -0.474307 0.404033
v -0.963019 -0.472543 0.396579
v -0.956956 -0.471067 0.391511
v -0.957722 -0.467964 0.370875
v -0.945231 -0.467824 0.361230
v -0.947878 -0.468028 0.383695
v -0.935639 -0.465946 0.373711
v -0.936198 -0.525023 0.359002
v -0.916001 -0.574721 0.373999
v -0.918888 -0.559618 0.370153
v -0.904379 -0.574264 0.367982
v -0.906200 -0.558918 0.364738
v -0.897165 -0.573951 0.364419
v -0.898847 -0.558554 0.361356
v -0.922334 -0.544714 0.365579
v -0.927767 -0.529547 0.360189
v -0.908281 -0.543693 0.360987
v -0.910486 -0.528540 0.356923
v -0.900297 -0.543105 0.358425
v -0.901768 -0.527689 0.355317
v -0.887091 -0.573447 0.359820
v -0.889149 -0.558048 0.357052
v -0.872245 -0.572670 0.353239
v -0.874163 -0.557222 0.350652
v -0.890853 -0.542523 0.354743
v -0.892355 -0.526925 0.352698
v -0.875734 -0.541649 0.348517
v -0.876594 -0.525822 0.347307
v -0.936888 -0.516171 0.354892
v -0.938861 -0.501127 0.350026
v -0.941518 -0.485540 0.348781
v -0.942957 -0.476138 0.349685
v -0.926834 -0.514844 0.355021
v -0.927415 -0.499303 0.351966
v -0.913222 -0.513205 0.354289
v -0.916615 -0.497652 0.353393
v -0.903931 -0.512150 0.353427
v -0.906345 -0.496248 0.353805
v -0.928405 -0.482925 0.353068
v -0.935770 -0.472743 0.355304
v -0.918808 -0.486797 0.353964
v -0.917063 -0.473896 0.361607
v -0.923943 -0.469077 0.365575
v -0.908745 -0.481576 0.357842
v -0.893096 -0.511056 0.351641
v -0.892568 -0.494274 0.353209
v -0.876313 -0.509391 0.347040
v -0.880816 -0.498605 0.349393
v -0.896970 -0.484417 0.356707
v -1.059245 -0.518444 0.503559
v -1.049605 -0.514361 0.515397
v -1.036883 -0.512469 0.526339
v -1.027560 -0.506968 0.525031
v -1.027985 -0.511486 0.538727
v -1.021209 -0.505549 0.531886
v -1.053258 -0.505820 0.497305
v -1.048407 -0.497248 0.499224
v -1.053479 -0.501251 0.490641
v -1.047782 -0.492459 0.489426
v -1.045191 -0.503996 0.507245
v -1.048141 -0.497153 0.499569
v -1.039072 -0.498217 0.506469
v -1.038352 -0.489974 0.497160
v -1.043079 -0.482761 0.481329
v -1.037653 -0.481561 0.487822
v -1.024563 -0.483134 0.491200
v -1.012696 -0.480472 0.485142
v -1.036694 -0.478965 0.475377
v -1.024768 -0.474476 0.464973
v -1.029906 -0.479858 0.484223
v -1.013136 -0.477453 0.477604
v -1.036214 -0.506597 0.518002
v -1.027148 -0.499723 0.515130
v -1.026857 -0.491538 0.505064
v -1.015704 -0.499774 0.526066
v -1.015911 -0.492858 0.510591
v -1.015691 -0.488308 0.502443
v -1.003934 -0.481353 0.489610
v -1.007680 -0.492104 0.517790
v -1.002041 -0.487358 0.512151
v -0.993803 -0.479210 0.503876
v -1.003217 -0.478627 0.480202
v -0.986882 -0.470818 0.503238
v -1.012596 -0.471880 0.454899
v -1.000301 -0.469986 0.444902
v -0.993307 -0.466324 0.445295
v -1.002707 -0.472289 0.467779
v -0.994805 -0.466812 0.460199
v -0.989160 -0.462118 0.454568
v -0.987351 -0.470220 0.435007
v -0.988450 -0.466345 0.441566
v -0.975003 -0.472394 0.426128
v -0.973320 -0.465686 0.443365
v -0.980032 -0.462158 0.447559
v -0.965466 -0.470088 0.438534
v -0.995425 -0.477734 0.487547
v -0.990544 -0.475992 0.493893
v -0.992939 -0.470140 0.479432
v -0.984257 -0.459758 0.479368
v -0.989004 -0.463889 0.470571
v -0.982302 -0.457819 0.469720
v -0.985735 -0.466471 0.494174
v -0.980975 -0.455580 0.487225
v -0.973235 -0.451419 0.480131
v -0.963588 -0.462458 0.455369
v -0.970489 -0.457481 0.459309
v -0.955820 -0.468630 0.451088
v -0.954809 -0.459703 0.468234
v -0.961783 -0.454156 0.472075
v -0.946367 -0.465681 0.463382
v -1.018458 -0.504548 0.550086
v -1.014988 -0.503008 0.540348
v -1.012071 -0.500125 0.564116
v -1.002785 -0.497928 0.576744
v -0.993189 -0.495711 0.589129
v -1.011332 -0.499022 0.550025
v -1.008057 -0.496563 0.539895
v -1.006406 -0.495584 0.558513
v -0.998006 -0.487406 0.550261
v -0.990872 -0.480240 0.549899
v -0.999275 -0.488400 0.530683
v -0.993886 -0.481727 0.524707
v -0.988789 -0.474045 0.518677
v -0.994885 -0.484415 0.540550
v -0.988052 -0.474757 0.538336
v -0.985816 -0.469272 0.527221
v -0.983795 -0.463088 0.512093
v -0.979670 -0.451794 0.512787
v -0.981262 -0.464767 0.536065
v -0.980437 -0.460132 0.527944
v -0.974990 -0.447512 0.521155
v -0.997624 -0.489501 0.570462
v -0.992794 -0.481817 0.564638
v -0.987196 -0.476757 0.558943
v -0.988341 -0.484873 0.582426
v -0.985100 -0.477181 0.577821
v -0.979565 -0.471632 0.572042
v -0.980447 -0.469081 0.551646
v -0.972118 -0.463960 0.564208
v -0.975219 -0.461177 0.545455
v -0.970550 -0.453492 0.539755
v -0.965447 -0.444614 0.533393
v -0.966701 -0.457507 0.558270
v -0.958560 -0.449459 0.549625
v -0.957883 -0.444694 0.540890
v -0.982435 -0.459441 0.503430
v -0.974804 -0.446938 0.502284
v -0.964078 -0.442426 0.492893
v -0.969815 -0.439830 0.515065
v -0.954912 -0.438370 0.496762
v -0.947590 -0.456786 0.476706
v -0.950007 -0.450307 0.483080
v -0.937601 -0.458066 0.475668
v -0.939206 -0.452984 0.482796
v -0.941666 -0.439822 0.493624
v -0.928559 -0.453976 0.479393
v -0.929935 -0.446428 0.485585
v -0.961824 -0.436925 0.528495
v -0.949350 -0.444742 0.547922
v -0.950191 -0.437919 0.540021
v -0.932446 -0.434971 0.495870
v -0.925048 -0.435943 0.490975
v -0.966739 -0.437775 0.501722
v -0.965245 -0.437781 0.500575
v -0.964337 -0.433846 0.509210
v -0.956332 -0.432610 0.502924
v -0.942947 -0.432215 0.499452
v -0.956103 -0.424667 0.521710
v -0.950847 -0.415442 0.522578
v -0.949858 -0.421532 0.510403
v -0.946031 -0.413126 0.515339
v -0.945296 -0.422993 0.532374
v -0.948435 -0.414581 0.525714
v -0.940147 -0.417596 0.533751
v -0.940831 -0.406859 0.523256
v -0.935599 -0.390224 0.520179
v -0.933589 -0.379398 0.519590
v -0.936691 -0.426027 0.500024
v -0.934359 -0.408040 0.504784
v -0.923855 -0.425842 0.492471
v -0.922665 -0.409283 0.493925
v -0.936677 -0.401386 0.510486
v -0.929318 -0.399149 0.502783
v -0.921888 -0.393829 0.493890
v -0.918270 -0.382599 0.489262
v -0.931811 -0.392648 0.508014
v -0.927805 -0.374654 0.511409
v -0.924447 -0.388494 0.498525
v -0.920157 -0.376281 0.496043
v -0.922364 -0.365973 0.508783
v -0.917158 -0.364681 0.500841
v -0.961341 -0.470845 0.415413
v -0.953440 -0.467382 0.415322
v -0.956225 -0.470260 0.404671
v -0.949784 -0.467075 0.405490
v -0.952698 -0.469880 0.426664
v -0.952006 -0.466871 0.417186
v -0.944062 -0.466092 0.424445
v -0.942704 -0.462896 0.417060
v -0.938699 -0.462965 0.395619
v -0.926439 -0.461047 0.385664
v -0.929792 -0.455811 0.407178
v -0.917667 -0.452849 0.397041
v -0.942915 -0.471677 0.442000
v -0.933261 -0.465581 0.432902
v -0.927697 -0.460253 0.427160
v -0.933421 -0.469043 0.454349
v -0.921847 -0.462547 0.441746
v -0.917356 -0.458599 0.437208
v -0.920162 -0.454225 0.419710
v -0.908157 -0.447950 0.408578
v -0.912520 -0.454098 0.432253
v -0.902542 -0.445253 0.424070
v -0.911414 -0.470480 0.366642
v -0.913210 -0.464745 0.374546
v -0.902803 -0.472208 0.364687
v -0.898712 -0.465838 0.369979
v -0.905024 -0.453882 0.387601
v -0.890549 -0.454298 0.378564
v -0.886179 -0.487816 0.353505
v -0.870893 -0.503455 0.345069
v -0.875198 -0.492860 0.348399
v -0.886646 -0.475679 0.359319
v -0.886731 -0.466483 0.365648
v -0.872396 -0.477075 0.352494
v -0.877600 -0.467396 0.360271
v -0.879714 -0.459216 0.367174
v -0.870082 -0.468182 0.355456
v -0.867201 -0.457935 0.359150
v -0.899411 -0.448134 0.394879
v -0.890437 -0.448578 0.385994
v -0.924680 -0.460611 0.465685
v -0.915867 -0.457371 0.458018
v -0.910233 -0.452590 0.452372
v -0.919609 -0.454029 0.472251
v -0.915279 -0.442948 0.476926
v -0.913774 -0.453677 0.466002
v -0.908039 -0.444702 0.463411
v -0.902235 -0.444723 0.443548
v -0.898623 -0.442330 0.432980
v -0.901132 -0.439864 0.453959
v -0.916109 -0.436033 0.483841
v -0.900914 -0.444776 0.408809
v -0.896869 -0.440774 0.418477
v -0.882597 -0.448358 0.378930
v -0.876147 -0.448200 0.373354
v -0.864110 -0.447532 0.363115
v -0.895006 -0.444178 0.400592
v -0.883818 -0.443357 0.387267
v -0.886736 -0.433816 0.410051
v -0.879554 -0.425489 0.409885
v -0.878056 -0.431984 0.396686
v -0.874251 -0.423402 0.401591
v -0.871612 -0.437643 0.379222
v -0.864846 -0.428955 0.379361
v -0.861158 -0.438411 0.366908
v -0.857722 -0.426987 0.371316
v -0.871752 -0.430453 0.387651
v -0.865259 -0.420492 0.388140
v -0.855224 -0.418028 0.374518
v -0.858992 -0.408791 0.388326
v -0.850853 -0.404056 0.378378
v -0.845173 -0.395088 0.375919
v -0.909266 -0.432694 0.475461
v -0.903827 -0.427992 0.466631
v -0.899836 -0.414873 0.463043
v -0.896315 -0.435580 0.442934
v -0.891709 -0.431858 0.432221
v -0.884893 -0.420630 0.431331
v -0.896424 -0.429087 0.451027
v -0.894925 -0.411213 0.454630
v -0.890319 -0.424275 0.441560
v -0.886057 -0.414219 0.438244
v -0.891838 -0.396599 0.451196
v -0.889627 -0.387001 0.448498
v -0.884504 -0.397619 0.439913
v -0.883469 -0.384241 0.441183
v -0.912210 -0.426599 0.480829
v -0.912124 -0.410043 0.481747
v -0.905693 -0.421941 0.472729
v -0.902672 -0.409877 0.468032
v -0.912710 -0.394119 0.480891
v -0.913198 -0.377998 0.481046
v -0.903326 -0.395292 0.467209
v -0.903794 -0.379325 0.466508
v -0.915588 -0.371858 0.487124
v -0.898162 -0.404326 0.460544
v -0.896617 -0.396044 0.457924
v -0.893133 -0.380837 0.453316
v -0.882646 -0.375881 0.442208
v -0.909853 -0.366887 0.477290
v -0.901259 -0.362293 0.467706
v -0.895629 -0.354255 0.465018
v -0.908457 -0.360037 0.486061
v -0.901026 -0.350525 0.485402
v -0.902010 -0.355679 0.473990
v -0.895918 -0.350524 0.474594
v -0.891031 -0.361506 0.457343
v -0.889300 -0.353948 0.459554
v -0.880478 -0.363915 0.444962
v -0.877719 -0.353049 0.448494
v -0.885749 -0.348862 0.464149
v -0.872705 -0.344560 0.454974
v -0.885091 -0.428144 0.419964
v -0.879605 -0.417458 0.419912
v -0.871038 -0.414188 0.405724
v -0.880222 -0.409629 0.429202
v -0.874453 -0.404197 0.419410
v -0.867838 -0.400044 0.409936
v -0.862887 -0.390668 0.407776
v -0.876079 -0.398389 0.425530
v -0.873695 -0.380614 0.429237
v -0.869648 -0.393357 0.416261
v -0.864504 -0.383973 0.414185
v -0.865189 -0.411856 0.397548
v -0.859940 -0.402314 0.395094
v -0.856246 -0.387850 0.398925
v -0.851805 -0.397748 0.384571
v -0.847142 -0.385960 0.385369
v -0.854193 -0.379050 0.401548
v -0.849083 -0.376821 0.394857
v -0.876180 -0.373592 0.435436
v -0.868995 -0.371648 0.427508
v -0.861154 -0.369461 0.418338
v -0.842470 -0.374237 0.386180
v -0.850659 -0.365860 0.406062
v -0.844909 -0.356736 0.404853
v -0.843152 -0.368030 0.392317
v -0.838351 -0.354451 0.396128
v -0.870509 -0.365134 0.433297
v -0.866210 -0.352173 0.437565
v -0.858676 -0.360510 0.421514
v -0.855077 -0.350349 0.426143
v -0.861529 -0.341199 0.445697
v -0.851413 -0.340975 0.430861
v -0.855538 -0.334580 0.446223
v -0.847482 -0.333374 0.435937
v -0.851663 -0.358680 0.413342
v -0.845156 -0.348117 0.414043
v -0.835158 -0.345244 0.400233
v -0.845428 -0.339506 0.423202
v -0.838570 -0.338156 0.414850
v -0.831458 -0.335860 0.404998
v -0.838083 -0.332091 0.423355
v -0.826845 -0.325084 0.413268
v -0.821357 -0.318444 0.413289
v -0.857412 -0.571898 0.346642
v -0.859277 -0.556431 0.344123
v -0.844043 -0.571240 0.340480
v -0.845763 -0.555802 0.337688
v -0.860839 -0.540855 0.342000
v -0.861454 -0.524707 0.340740
v -0.848677 -0.540300 0.336140
v -0.851646 -0.529444 0.336023
v -0.866208 -0.513996 0.342879
v -0.836691 -0.570877 0.337098
v -0.838583 -0.555500 0.334081
v -0.856576 -0.518940 0.338178
v -0.841567 -0.540024 0.332444
v -0.847117 -0.524112 0.333498
v -0.828211 -0.570521 0.332840
v -0.830561 -0.555226 0.329692
v -0.814136 -0.570020 0.325256
v -0.816741 -0.554816 0.321777
v -0.832266 -0.539701 0.327383
v -0.833147 -0.523882 0.326144
v -0.818449 -0.539292 0.319464
v -0.819477 -0.523525 0.318035
v -0.861508 -0.508599 0.340577
v -0.860784 -0.492434 0.341793
v -0.847351 -0.508296 0.333467
v -0.846905 -0.492003 0.333955
v -0.858784 -0.477665 0.344313
v -0.845838 -0.477593 0.335262
v -0.857197 -0.469031 0.346331
v -0.854925 -0.458075 0.349227
v -0.844817 -0.469162 0.336543
v -0.843017 -0.458348 0.338825
v -0.833418 -0.507845 0.325699
v -0.833437 -0.491718 0.325583
v -0.820152 -0.507633 0.317064
v -0.820272 -0.491542 0.316815
v -0.832964 -0.477802 0.326119
v -0.819942 -0.478872 0.317172
v -0.832297 -0.469497 0.326940
v -0.830924 -0.458554 0.328665
v -0.819580 -0.470676 0.317596
v -0.818777 -0.458741 0.318575
v -0.799938 -0.569474 0.317833
v -0.802927 -0.554408 0.313853
v -0.785596 -0.568878 0.310596
v -0.788767 -0.553876 0.306380
v -0.804861 -0.538965 0.311246
v -0.806144 -0.523289 0.309486
v -0.791001 -0.538540 0.303383
v -0.792683 -0.523007 0.301104
v -0.771211 -0.568251 0.303596
v -0.774343 -0.553250 0.299250
v -0.763610 -0.562890 0.297890
v -0.763466 -0.552705 0.294291
v -0.764892 -0.572872 0.303335
v -0.756511 -0.567361 0.297773
v -0.755814 -0.552235 0.291299
v -0.776733 -0.537970 0.296051
v -0.778874 -0.522600 0.293174
v -0.761846 -0.537449 0.288645
v -0.764697 -0.522062 0.285723
v -0.755775 -0.542347 0.287357
v -0.807079 -0.507489 0.308177
v -0.807289 -0.491430 0.307812
v -0.793858 -0.507292 0.299483
v -0.794435 -0.491365 0.298641
v -0.807176 -0.479100 0.307887
v -0.794751 -0.478120 0.298153
v -0.807158 -0.471027 0.307865
v -0.806707 -0.458955 0.308383
v -0.794954 -0.470125 0.297843
v -0.794761 -0.459214 0.298031
v -0.780469 -0.507036 0.291008
v -0.781511 -0.491274 0.289561
v -0.766661 -0.506630 0.283076
v -0.767459 -0.490847 0.280587
v -0.762914 -0.485399 0.276931
v -0.782157 -0.478235 0.288644
v -0.772268 -0.480251 0.281993
v -0.782460 -0.470276 0.288203
v -0.782612 -0.459400 0.287944
v -0.768622 -0.475073 0.278982
v -0.770313 -0.459533 0.278050
v -0.852319 -0.445989 0.352551
v -0.840561 -0.443987 0.341941
v -0.828395 -0.440619 0.331330
v -0.823544 -0.432363 0.328613
v -0.817418 -0.442122 0.320249
v -0.816359 -0.430515 0.321561
v -0.850147 -0.437147 0.355329
v -0.846065 -0.422352 0.359220
v -0.838982 -0.435357 0.343948
v -0.836657 -0.423811 0.346910
v -0.847480 -0.415776 0.365081
v -0.840391 -0.413869 0.357029
v -0.834285 -0.411766 0.349929
v -0.842343 -0.406682 0.363977
v -0.839628 -0.392770 0.368773
v -0.832522 -0.403070 0.352175
v -0.829546 -0.388165 0.356374
v -0.831047 -0.434082 0.336125
v -0.826293 -0.425728 0.333982
v -0.815319 -0.422077 0.322867
v -0.823254 -0.406954 0.337895
v -0.818258 -0.398051 0.335405
v -0.813461 -0.408442 0.325209
v -0.811602 -0.395287 0.327554
v -0.825308 -0.400494 0.343511
v -0.820383 -0.391257 0.341543
v -0.810247 -0.386737 0.329269
v -0.824545 -0.378577 0.354467
v -0.816180 -0.373499 0.344847
v -0.810753 -0.364813 0.341541
v -0.808056 -0.374246 0.332051
v -0.805887 -0.362107 0.334806
v -0.805752 -0.442481 0.309533
v -0.803739 -0.425706 0.309863
v -0.794212 -0.442884 0.298652
v -0.793663 -0.426555 0.299274
v -0.798859 -0.417688 0.306073
v -0.793189 -0.415178 0.299825
v -0.782676 -0.443289 0.287767
v -0.782705 -0.427166 0.287637
v -0.770952 -0.443627 0.277127
v -0.771419 -0.427660 0.276428
v -0.782403 -0.410146 0.288199
v -0.778526 -0.400298 0.284734
v -0.771633 -0.411603 0.276057
v -0.771635 -0.395419 0.276538
v -0.806307 -0.419788 0.313659
v -0.802400 -0.410847 0.311521
v -0.801818 -0.391115 0.316239
v -0.792507 -0.406868 0.300667
v -0.791067 -0.393361 0.302464
v -0.804726 -0.384227 0.322300
v -0.785546 -0.403863 0.292886
v -0.781286 -0.394396 0.289564
v -0.774931 -0.389676 0.281234
v -0.768139 -0.384927 0.272777
v -0.797740 -0.381170 0.314107
v -0.788553 -0.376444 0.304112
v -0.783841 -0.367072 0.300538
v -0.799713 -0.375310 0.318889
v -0.796732 -0.357363 0.322139
v -0.790825 -0.370445 0.308736
v -0.786977 -0.360637 0.306073
v -0.792425 -0.346553 0.319947
v -0.785843 -0.342400 0.309992
v -0.781806 -0.330716 0.307223
v -0.779747 -0.377709 0.291206
v -0.778558 -0.361931 0.292420
v -0.770956 -0.379066 0.277328
v -0.769925 -0.362593 0.278000
v -0.781032 -0.356447 0.297642
v -0.774928 -0.350028 0.288281
v -0.769481 -0.345708 0.279639
v -0.766150 -0.332883 0.276038
v -0.777421 -0.344264 0.293800
v -0.775924 -0.326857 0.297328
v -0.772240 -0.339412 0.285419
v -0.768245 -0.327937 0.281147
v -0.837590 -0.383975 0.371377
v -0.831245 -0.381326 0.363032
v -0.833595 -0.369758 0.375329
v -0.827977 -0.360578 0.373177
v -0.825857 -0.371917 0.361085
v -0.822262 -0.357911 0.365279
v -0.834497 -0.363171 0.381975
v -0.828823 -0.351994 0.382248
v -0.819995 -0.349036 0.368180
v -0.823166 -0.340680 0.382496
v -0.815656 -0.336026 0.372281
v -0.809798 -0.326632 0.370237
v -0.817353 -0.367616 0.350236
v -0.812794 -0.355699 0.350991
v -0.804058 -0.353387 0.337138
v -0.814738 -0.346552 0.360567
v -0.808271 -0.343512 0.351699
v -0.800840 -0.339166 0.341188
v -0.795866 -0.328883 0.338931
v -0.809101 -0.337285 0.358087
v -0.803490 -0.321256 0.361168
v -0.802040 -0.332550 0.348186
v -0.796939 -0.322179 0.346172
v -0.829286 -0.343273 0.391814
v -0.822981 -0.332583 0.391905
v -0.816712 -0.321614 0.391947
v -0.815753 -0.329428 0.379772
v -0.809606 -0.318522 0.379631
v -0.822262 -0.324295 0.402009
v -0.814855 -0.314292 0.401541
v -0.808649 -0.310138 0.390020
v -0.803524 -0.315425 0.368103
v -0.798652 -0.350343 0.329133
v -0.793639 -0.340603 0.326071
v -0.789861 -0.324212 0.329282
v -0.787577 -0.335671 0.317010
v -0.783032 -0.324944 0.313553
v -0.790927 -0.317933 0.336316
v -0.777643 -0.319860 0.304644
v -0.740706 -0.566423 0.291310
v -0.744546 -0.551660 0.286225
v -0.726071 -0.565721 0.284456
v -0.730128 -0.551036 0.279088
v -0.755396 -0.532172 0.283687
v -0.756174 -0.521735 0.281266
v -0.748975 -0.536902 0.282212
v -0.749208 -0.521510 0.277382
v -0.733658 -0.536162 0.274405
v -0.736708 -0.521118 0.270346
v -0.711913 -0.565323 0.277605
v -0.715743 -0.550424 0.271907
v -0.702395 -0.560170 0.270143
v -0.700592 -0.550503 0.264570
v -0.719390 -0.535592 0.267072
v -0.722812 -0.520680 0.262531
v -0.705145 -0.535030 0.259709
v -0.708812 -0.520205 0.254849
v -0.705859 -0.570136 0.277295
v -0.696561 -0.564677 0.269902
v -0.693951 -0.555661 0.263841
v -0.757034 -0.506332 0.277631
v -0.758602 -0.495757 0.276066
v -0.750253 -0.506173 0.273506
v -0.754807 -0.490635 0.272410
v -0.739277 -0.505901 0.266914
v -0.741648 -0.490614 0.263738
v -0.756559 -0.475280 0.270141
v -0.758097 -0.459695 0.268049
v -0.743876 -0.475275 0.260749
v -0.745887 -0.459860 0.258040
v -0.725717 -0.505583 0.258660
v -0.728316 -0.490377 0.255189
v -0.712235 -0.505294 0.250306
v -0.715311 -0.490258 0.246214
v -0.729118 -0.457021 0.242880
v -0.721918 -0.458933 0.237430
v -0.731169 -0.475262 0.251386
v -0.732909 -0.461246 0.247578
v -0.718508 -0.475266 0.241964
v -0.720532 -0.466505 0.239278
v -0.691580 -0.545642 0.257806
v -0.690000 -0.535309 0.252110
v -0.694850 -0.519744 0.247118
v -0.681017 -0.530548 0.245369
v -0.679692 -0.520076 0.239418
v -0.667723 -0.514470 0.230594
v -0.660986 -0.511308 0.225746
v -0.682650 -0.563790 0.263259
v -0.686000 -0.549862 0.257403
v -0.667824 -0.563021 0.256652
v -0.672220 -0.548456 0.250844
v -0.683234 -0.540553 0.251372
v -0.675438 -0.534654 0.245042
v -0.672620 -0.525249 0.239001
v -0.652441 -0.561422 0.250518
v -0.657028 -0.547557 0.244712
v -0.645023 -0.555494 0.245550
v -0.642512 -0.545506 0.239154
v -0.645727 -0.565489 0.250485
v -0.637549 -0.560331 0.245701
v -0.636277 -0.549239 0.239630
v -0.661638 -0.533069 0.238626
v -0.665263 -0.521659 0.233839
v -0.646348 -0.532134 0.232621
v -0.653210 -0.516631 0.225798
v -0.698738 -0.504999 0.241971
v -0.702382 -0.490166 0.237139
v -0.685049 -0.504635 0.233884
v -0.689106 -0.489950 0.228517
v -0.709726 -0.458131 0.227391
v -0.697292 -0.457878 0.217673
v -0.705790 -0.475249 0.232615
v -0.708045 -0.465598 0.229623
v -0.693018 -0.475213 0.223338
v -0.695541 -0.465319 0.219995
v -0.671071 -0.504168 0.226175
v -0.675637 -0.489665 0.220146
v -0.658101 -0.503468 0.219354
v -0.662113 -0.489360 0.211846
v -0.684822 -0.458590 0.208005
v -0.672503 -0.458785 0.198139
v -0.680164 -0.475147 0.214167
v -0.682947 -0.465987 0.210490
v -0.667291 -0.475075 0.205020
v -0.670346 -0.466082 0.200990
v -0.652367 -0.507911 0.219678
v -0.759427 -0.444036 0.266228
v -0.760318 -0.428221 0.264977
v -0.747648 -0.444354 0.255659
v -0.749094 -0.428737 0.253686
v -0.760776 -0.412250 0.264289
v -0.760742 -0.396105 0.264240
v -0.749886 -0.412886 0.252564
v -0.750151 -0.396847 0.252127
v -0.730743 -0.444764 0.240761
v -0.731489 -0.434166 0.238497
v -0.723948 -0.444940 0.234705
v -0.725767 -0.429266 0.232223
v -0.736584 -0.444587 0.246109
v -0.736532 -0.428959 0.241976
v -0.730239 -0.423850 0.234988
v -0.725117 -0.414052 0.227494
v -0.727151 -0.398661 0.224662
v -0.738918 -0.413494 0.240940
v -0.740000 -0.397746 0.239441
v -0.730917 -0.413861 0.232895
v -0.732668 -0.398369 0.230431
v -0.760439 -0.380013 0.264096
v -0.757152 -0.367203 0.259368
v -0.750564 -0.380861 0.251496
v -0.752165 -0.363450 0.251761
v -0.750225 -0.349199 0.247597
v -0.748338 -0.338575 0.244524
v -0.727150 -0.386008 0.221395
v -0.740902 -0.381935 0.238175
v -0.741659 -0.366071 0.237098
v -0.730940 -0.381446 0.225136
v -0.731729 -0.367050 0.224125
v -0.742316 -0.350172 0.236151
v -0.742747 -0.333962 0.236303
v -0.732499 -0.351191 0.223032
v -0.733199 -0.335307 0.222028
v -0.763699 -0.374392 0.268158
v -0.760631 -0.362455 0.263746
v -0.756203 -0.356774 0.256734
v -0.760492 -0.347615 0.264287
v -0.760443 -0.329431 0.266806
v -0.754737 -0.348548 0.254672
v -0.750999 -0.332630 0.250058
v -0.763462 -0.322268 0.273176
v -0.745656 -0.327962 0.241654
v -0.711978 -0.445190 0.224384
v -0.714020 -0.429786 0.221636
v -0.699918 -0.445408 0.214180
v -0.702556 -0.430216 0.210659
v -0.716082 -0.414388 0.218863
v -0.718354 -0.399065 0.215816
v -0.704946 -0.414936 0.207458
v -0.707434 -0.399690 0.204131
v -0.688008 -0.445680 0.203782
v -0.691132 -0.430661 0.199627
v -0.676156 -0.445972 0.193308
v -0.679532 -0.431044 0.188825
v -0.693737 -0.415458 0.196148
v -0.696472 -0.400300 0.192499
v -0.682331 -0.415909 0.185093
v -0.685345 -0.400851 0.181082
v -0.721462 -0.382138 0.214139
v -0.720469 -0.368096 0.209777
v -0.709774 -0.384392 0.200995
v -0.711590 -0.368907 0.198541
v -0.726089 -0.375635 0.218357
v -0.725409 -0.367597 0.216296
v -0.719388 -0.352505 0.205775
v -0.719151 -0.339731 0.202819
v -0.712874 -0.353231 0.196779
v -0.715310 -0.336024 0.196081
v -0.724272 -0.351987 0.212367
v -0.723192 -0.335076 0.207359
v -0.719680 -0.329403 0.200706
v -0.698960 -0.385055 0.189171
v -0.701066 -0.369673 0.186341
v -0.687977 -0.385657 0.177567
v -0.690317 -0.370359 0.174432
v -0.703001 -0.354230 0.183731
v -0.704760 -0.338724 0.181352
v -0.692741 -0.355091 0.171187
v -0.694912 -0.339732 0.168272
v -0.734983 -0.210501 0.158670
v -0.703821 -0.240841 0.143679
v -0.727061 -0.212986 0.151588
v -0.707240 -0.232677 0.143122
v -0.715206 -0.218228 0.141815
v -0.784809 -0.182427 0.167954
v -0.779247 -0.184794 0.164761
v -0.780900 -0.182247 0.176823
v -0.762622 -0.195578 0.173340
v -0.771574 -0.187479 0.169140
v -0.788033 -0.179083 0.169950
v -0.782574 -0.181251 0.165913
v -0.784683 -0.176351 0.176077
v -0.773458 -0.173010 0.168902
v -0.766719 -0.160817 0.168772
v -0.756567 -0.197166 0.151994
v -0.760049 -0.194358 0.153907
v -0.750479 -0.197559 0.146913
v -0.751111 -0.192689 0.146062
v -0.756462 -0.198184 0.162477
v -0.762143 -0.189569 0.157616
v -0.743804 -0.203600 0.155723
v -0.751412 -0.184730 0.145624
v -0.761671 -0.172524 0.158104
v -0.759829 -0.155999 0.159807
v -0.751330 -0.173355 0.145665
v -0.751261 -0.157197 0.145662
v -0.737935 -0.198068 0.137340
v -0.740298 -0.188761 0.136093
v -0.725405 -0.198471 0.127750
v -0.727691 -0.190096 0.124725
v -0.733092 -0.204406 0.143684
v -0.745238 -0.182764 0.139517
v -0.721572 -0.205170 0.132781
v -0.740130 -0.174409 0.131317
v -0.741138 -0.159074 0.127401
v -0.731160 -0.175201 0.120122
v -0.734415 -0.160229 0.115796
v -0.745143 -0.173937 0.137742
v -0.745339 -0.158312 0.134880
v -0.755593 -0.145993 0.156228
v -0.749221 -0.141056 0.147002
v -0.744307 -0.131112 0.143891
v -0.740549 -0.149055 0.124802
v -0.735461 -0.144805 0.113691
v -0.732743 -0.135762 0.107298
v -0.741952 -0.142508 0.131660
v -0.738206 -0.125969 0.134726
v -0.735544 -0.138174 0.121745
v -0.730942 -0.127356 0.119475
v -0.733261 -0.116301 0.131242
v -0.727320 -0.110894 0.122417
v -0.722377 -0.101410 0.118606
v -0.771814 -0.314988 0.294933
v -0.766002 -0.311380 0.284633
v -0.761793 -0.299260 0.282622
v -0.798095 -0.311764 0.357879
v -0.793639 -0.308838 0.350452
v -0.803523 -0.307121 0.379405
v -0.807544 -0.303536 0.400941
v -0.802440 -0.299679 0.389404
v -0.796333 -0.288439 0.388653
v -0.797949 -0.303862 0.367647
v -0.792395 -0.292135 0.367163
v -0.791109 -0.299868 0.353695
v -0.787094 -0.287167 0.357596
v -0.797411 -0.295820 0.377925
v -0.791727 -0.284683 0.377211
v -0.786907 -0.280929 0.365605
v -0.781906 -0.276586 0.354818
v -0.786193 -0.272393 0.376295
v -0.781568 -0.268910 0.364837
v -0.776243 -0.256788 0.364052
v -0.785288 -0.313231 0.326360
v -0.779658 -0.308747 0.316667
v -0.775033 -0.297750 0.313877
v -0.786105 -0.305099 0.335888
v -0.781259 -0.292442 0.335490
v -0.780519 -0.302252 0.324032
v -0.775805 -0.289615 0.323507
v -0.770447 -0.274144 0.322455
v -0.767126 -0.265248 0.320862
v -0.773033 -0.309434 0.300993
v -0.769822 -0.293380 0.304255
v -0.767622 -0.304132 0.292331
v -0.763008 -0.293920 0.288432
v -0.770858 -0.286785 0.311912
v -0.765482 -0.281318 0.301607
v -0.760223 -0.277516 0.291414
v -0.756288 -0.262134 0.288246
v -0.766297 -0.275277 0.308743
v -0.762506 -0.260054 0.311719
v -0.761513 -0.270461 0.299176
v -0.758705 -0.260736 0.298045
v -0.786749 -0.296905 0.345639
v -0.781652 -0.286889 0.342159
v -0.776434 -0.281428 0.333323
v -0.776723 -0.271709 0.345261
v -0.771553 -0.261133 0.342564
v -0.772948 -0.272775 0.332145
v -0.766981 -0.257645 0.330888
v -0.776684 -0.265427 0.353180
v -0.771402 -0.253405 0.352438
v -0.766777 -0.250022 0.340991
v -0.762599 -0.254157 0.319359
v -0.754240 -0.252004 0.286430
v -0.757796 -0.249119 0.308311
v -0.754770 -0.245185 0.296405
v -0.751156 -0.228131 0.294182
v -0.748974 -0.217956 0.293059
v -0.761968 -0.245032 0.329951
v -0.766133 -0.241278 0.351677
v -0.761557 -0.237603 0.339924
v -0.756298 -0.225492 0.338912
v -0.757755 -0.241583 0.318178
v -0.753128 -0.227345 0.316707
v -0.754636 -0.238129 0.307245
v -0.751518 -0.224261 0.308048
v -0.757381 -0.233927 0.328479
v -0.752536 -0.220950 0.326679
v -0.750251 -0.216401 0.315582
v -0.747055 -0.210583 0.301471
v -0.742701 -0.199447 0.302046
v -0.747534 -0.209176 0.325091
v -0.745816 -0.205848 0.317362
v -0.739112 -0.191692 0.311346
v -0.734164 -0.180137 0.311880
v -0.740102 -0.318357 0.231739
v -0.739268 -0.306373 0.229042
v -0.733892 -0.319421 0.221034
v -0.735382 -0.302478 0.221255
v -0.734046 -0.287836 0.217058
v -0.733320 -0.272230 0.213411
v -0.757159 -0.315042 0.263375
v -0.754739 -0.304462 0.260512
v -0.750627 -0.316349 0.251045
v -0.750653 -0.300010 0.252145
v -0.760844 -0.314096 0.271526
v -0.756469 -0.296538 0.269887
v -0.752967 -0.293808 0.258551
v -0.747747 -0.284243 0.247796
v -0.746009 -0.274152 0.245684
v -0.753931 -0.281399 0.268668
v -0.751323 -0.265339 0.266216
v -0.750909 -0.283110 0.256628
v -0.747905 -0.267557 0.252812
v -0.744270 -0.317583 0.239261
v -0.742320 -0.301056 0.234550
v -0.738858 -0.295939 0.226835
v -0.742476 -0.285695 0.235574
v -0.742626 -0.269614 0.237118
v -0.737872 -0.286941 0.225025
v -0.736661 -0.271161 0.222009
v -0.745179 -0.263639 0.243618
v -0.734121 -0.256717 0.210358
v -0.735845 -0.241263 0.207654
v -0.748434 -0.206046 0.188750
v -0.737338 -0.225779 0.204955
v -0.743572 -0.210140 0.198175
v -0.749912 -0.256863 0.264925
v -0.747435 -0.251904 0.255508
v -0.745116 -0.234936 0.250755
v -0.743718 -0.222919 0.249046
v -0.741557 -0.253782 0.232678
v -0.740844 -0.238125 0.229331
v -0.737048 -0.255500 0.219495
v -0.738178 -0.239835 0.217563
v -0.744486 -0.252566 0.241813
v -0.743029 -0.236643 0.239432
v -0.740856 -0.222473 0.226488
v -0.741423 -0.210473 0.224595
v -0.739191 -0.224179 0.215489
v -0.741547 -0.207258 0.216027
v -0.742007 -0.219535 0.239463
v -0.741254 -0.204424 0.232027
v -0.741585 -0.200002 0.223019
v -0.715679 -0.322076 0.192314
v -0.716336 -0.306596 0.188969
v -0.725072 -0.320796 0.206618
v -0.726169 -0.305053 0.205099
v -0.720338 -0.321478 0.199198
v -0.720817 -0.305934 0.196086
v -0.716278 -0.291061 0.185408
v -0.717460 -0.275584 0.182434
v -0.726921 -0.289188 0.204029
v -0.728120 -0.273483 0.202377
v -0.720499 -0.290306 0.192861
v -0.721600 -0.274800 0.189994
v -0.706507 -0.323214 0.178987
v -0.708216 -0.307691 0.176673
v -0.696776 -0.324264 0.165756
v -0.698561 -0.308767 0.163342
v -0.709801 -0.292123 0.174520
v -0.711641 -0.276646 0.172034
v -0.700469 -0.293315 0.160768
v -0.702558 -0.277927 0.157960
v -0.719931 -0.260202 0.179875
v -0.722827 -0.244889 0.177238
v -0.729961 -0.258006 0.199891
v -0.731959 -0.242586 0.197200
v -0.724074 -0.259420 0.187430
v -0.726762 -0.244032 0.185065
v -0.734540 -0.222040 0.182069
v -0.741907 -0.212704 0.182264
v -0.728743 -0.228536 0.175955
v -0.735037 -0.215010 0.167207
v -0.734545 -0.226497 0.191931
v -0.740501 -0.215295 0.191541
v -0.729976 -0.231986 0.183376
v -0.713804 -0.261285 0.169129
v -0.716248 -0.246023 0.165859
v -0.704726 -0.262567 0.155049
v -0.706474 -0.246218 0.150406
v -0.719633 -0.231098 0.161366
v -0.723574 -0.219808 0.156168
v -0.711860 -0.232065 0.150057
v -0.716293 -0.222700 0.149509
v -0.757611 -0.288404 0.280028
v -0.756122 -0.279920 0.278761
v -0.753472 -0.263845 0.276364
v -0.751115 -0.249068 0.274863
v -0.748190 -0.231485 0.272785
v -0.748253 -0.246131 0.263497
v -0.746563 -0.233191 0.261815
v -0.752251 -0.241249 0.284887
v -0.749903 -0.229835 0.283500
v -0.746299 -0.220497 0.271058
v -0.744043 -0.216329 0.259312
v -0.741006 -0.201042 0.256829
v -0.746320 -0.213791 0.281381
v -0.742273 -0.200431 0.279690
v -0.744048 -0.209624 0.269996
v -0.740530 -0.197163 0.271241
v -0.741973 -0.212160 0.247710
v -0.740755 -0.202741 0.246915
v -0.745577 -0.206812 0.292698
v -0.740204 -0.194336 0.290429
v -0.738041 -0.189224 0.279066
v -0.737024 -0.187845 0.302613
v -0.771864 -0.181422 0.190020
v -0.756100 -0.198685 0.184554
v -0.765158 -0.189157 0.186987
v -0.760884 -0.176735 0.200663
v -0.750817 -0.196389 0.198316
v -0.756954 -0.184457 0.199760
v -0.772960 -0.172977 0.188545
v -0.767589 -0.165295 0.182306
v -0.762324 -0.157672 0.176164
v -0.761572 -0.171434 0.199736
v -0.757465 -0.163747 0.194468
v -0.752452 -0.154183 0.187987
v -0.755035 -0.172154 0.206162
v -0.743810 -0.193023 0.212376
v -0.747391 -0.176754 0.209268
v -0.738782 -0.188988 0.231733
v -0.736213 -0.178921 0.231457
v -0.739720 -0.190682 0.222732
v -0.736211 -0.174649 0.222839
v -0.755195 -0.170919 0.205946
v -0.745394 -0.163550 0.204427
v -0.744974 -0.153101 0.195696
v -0.732393 -0.162872 0.215692
v -0.749055 -0.203870 0.174714
v -0.742545 -0.207053 0.166075
v -0.755855 -0.149996 0.169081
v -0.743576 -0.145749 0.179761
v -0.734576 -0.141456 0.179062
v -0.733474 -0.156191 0.201282
v -0.733861 -0.149707 0.192938
v -0.726425 -0.142718 0.185196
v -0.725759 -0.155196 0.208483
v -0.720186 -0.149950 0.202756
v -0.714569 -0.142269 0.196328
v -0.750374 -0.144035 0.163230
v -0.742459 -0.135246 0.155775
v -0.741504 -0.130111 0.147536
v -0.742220 -0.142708 0.171702
v -0.733923 -0.137240 0.170001
v -0.733679 -0.129480 0.154927
v -0.733904 -0.123448 0.145956
v -0.727776 -0.128925 0.162076
v -0.723696 -0.119455 0.156338
v -0.728465 -0.113973 0.138128
v -0.723273 -0.106291 0.132025
v -0.718037 -0.098439 0.125843
v -0.719135 -0.110326 0.150324
v -0.715040 -0.102639 0.145064
v -0.710020 -0.093126 0.138592
v -0.721087 -0.135652 0.179151
v -0.709409 -0.133837 0.190045
v -0.717509 -0.127962 0.174289
v -0.715422 -0.116095 0.169426
v -0.707070 -0.126142 0.186134
v -0.705659 -0.112741 0.181370
v -0.711701 -0.104779 0.163457
v -0.707450 -0.097093 0.158078
v -0.702400 -0.087812 0.151646
v -0.702429 -0.096915 0.175190
v -0.699893 -0.090762 0.171551
v -0.694684 -0.082226 0.166014
v -0.738736 -0.188511 0.255327
v -0.737595 -0.182147 0.264053
v -0.735526 -0.166875 0.263444
v -0.733344 -0.155701 0.262661
v -0.738058 -0.185207 0.246886
v -0.734546 -0.171382 0.240304
v -0.732390 -0.167735 0.231018
v -0.737006 -0.177671 0.254461
v -0.735176 -0.168575 0.253455
v -0.730765 -0.159695 0.241144
v -0.725341 -0.155398 0.229950
v -0.717941 -0.145770 0.229355
v -0.729433 -0.152028 0.251598
v -0.723523 -0.141598 0.250725
v -0.723704 -0.148363 0.239139
v -0.717820 -0.140738 0.239249
v -0.735845 -0.178902 0.287275
v -0.734443 -0.165792 0.286267
v -0.736956 -0.180596 0.278408
v -0.734650 -0.162698 0.278671
v -0.733917 -0.176113 0.303074
v -0.732069 -0.159639 0.294263
v -0.733053 -0.154936 0.285747
v -0.730046 -0.148419 0.271674
v -0.724759 -0.139093 0.272260
v -0.728820 -0.149343 0.294538
v -0.727087 -0.145324 0.286501
v -0.720381 -0.136078 0.280592
v -0.727805 -0.144254 0.262438
v -0.721458 -0.137435 0.262054
v -0.709451 -0.129321 0.250544
v -0.712857 -0.130432 0.273256
v -0.703660 -0.124304 0.264500
v -0.702131 -0.123824 0.250587
v -0.697838 -0.120964 0.259106
v -0.720224 -0.151099 0.218992
v -0.714379 -0.144563 0.218571
v -0.705753 -0.136765 0.208411
v -0.706200 -0.133333 0.229054
v -0.701019 -0.131534 0.218364
v -0.704131 -0.127836 0.239645
v -0.700354 -0.130173 0.202449
v -0.698960 -0.126933 0.229099
v -0.694995 -0.124532 0.218020
v -0.697309 -0.122481 0.197995
v -0.694155 -0.109395 0.191977
v -0.689075 -0.116478 0.210388
v -0.685387 -0.106037 0.204685
v -0.691801 -0.097103 0.186792
v -0.690234 -0.089405 0.183474
v -0.686363 -0.078608 0.177533
v -0.682059 -0.094902 0.199069
v -0.680465 -0.087204 0.195730
v -0.677849 -0.075249 0.190436
v -0.697798 -0.123339 0.239940
v -0.686850 -0.115002 0.227907
v -0.680081 -0.108136 0.227115
v -0.689672 -0.116301 0.251546
v -0.680520 -0.109976 0.242770
v -0.675102 -0.103525 0.236833
v -0.684700 -0.112191 0.218199
v -0.679301 -0.103548 0.218957
v -0.671300 -0.095836 0.231798
v -0.673496 -0.086885 0.211736
v -0.669381 -0.077389 0.213475
v -0.674342 -0.082612 0.205142
v -0.670842 -0.072780 0.205823
v -0.667924 -0.083909 0.225928
v -0.665487 -0.071947 0.220769
v -0.664160 -0.064247 0.217635
v -0.983835 -0.492590 0.601452
v -0.973010 -0.490413 0.612902
v -0.963508 -0.497614 0.631948
v -0.962511 -0.490237 0.622074
v -0.951133 -0.482883 0.617806
v -0.952912 -0.498057 0.640291
v -0.947583 -0.490922 0.634234
v -0.940150 -0.483359 0.624902
v -0.930180 -0.478512 0.621669
v -0.978821 -0.483027 0.594971
v -0.974390 -0.475341 0.589453
v -0.968959 -0.468999 0.583535
v -0.967796 -0.482387 0.606690
v -0.961172 -0.474875 0.598982
v -0.961019 -0.468971 0.590086
v -0.959700 -0.460706 0.575268
v -0.949567 -0.456167 0.573774
v -0.948882 -0.469961 0.594606
v -0.949104 -0.465553 0.587142
v -0.939047 -0.458307 0.577917
v -0.958971 -0.455970 0.567369
v -0.949143 -0.451904 0.564732
v -0.939378 -0.452491 0.569749
v -0.961561 -0.482487 0.612135
v -0.950755 -0.479225 0.611067
v -0.939651 -0.478845 0.615462
v -0.939115 -0.471435 0.600184
v -0.938672 -0.466953 0.590612
v -0.928414 -0.467301 0.596400
v -0.927920 -0.463683 0.589446
v -0.929400 -0.475413 0.614453
v -0.917040 -0.466606 0.603632
v -0.916262 -0.462872 0.594926
v -0.926451 -0.454708 0.573998
v -0.940701 -0.444467 0.555068
v -0.936065 -0.434080 0.546906
v -0.930187 -0.428041 0.546356
v -0.926429 -0.446438 0.565215
v -0.926606 -0.436629 0.556162
v -0.917258 -0.440368 0.563582
v -0.917322 -0.429118 0.554638
v -0.906950 -0.421611 0.552278
v -0.916110 -0.454933 0.579480
v -0.906799 -0.450160 0.577602
v -0.908237 -0.461951 0.602083
v -0.907270 -0.457437 0.593601
v -0.899064 -0.448912 0.585387
v -0.915682 -0.449682 0.570721
v -0.908728 -0.443071 0.570546
v -0.904116 -0.428846 0.563390
v -0.893435 -0.438239 0.579252
v -0.894596 -0.429132 0.571603
v -0.900006 -0.421159 0.558118
v -0.886280 -0.431373 0.579405
v -0.887522 -0.423255 0.570591
v -0.942471 -0.506470 0.659149
v -0.930426 -0.515835 0.678066
v -0.929960 -0.507748 0.668400
v -0.919923 -0.500746 0.665254
v -0.941591 -0.498936 0.649307
v -0.940750 -0.491103 0.639413
v -0.930917 -0.491712 0.645600
v -0.930405 -0.487241 0.638466
v -0.929453 -0.499984 0.658792
v -0.919503 -0.493577 0.654482
v -0.919042 -0.486710 0.643762
v -0.918128 -0.478073 0.629149
v -0.908480 -0.473611 0.627777
v -0.909320 -0.487170 0.649993
v -0.908827 -0.482061 0.641949
v -0.900455 -0.473819 0.634041
v -0.922401 -0.517778 0.683360
v -0.917220 -0.509502 0.677104
v -0.911821 -0.501821 0.670843
v -0.910579 -0.520406 0.689996
v -0.908762 -0.510759 0.682548
v -0.897811 -0.517037 0.690625
v -0.898242 -0.504057 0.679535
v -0.906420 -0.495248 0.664884
v -0.898146 -0.495606 0.670478
v -0.888034 -0.497354 0.676763
v -0.897364 -0.486708 0.656903
v -0.896698 -0.481756 0.649125
v -0.887513 -0.481922 0.655690
v -0.886672 -0.474540 0.645564
v -0.887825 -0.490956 0.668745
v -0.879105 -0.482622 0.660784
v -0.873672 -0.476294 0.654868
v -0.917313 -0.474116 0.621127
v -0.907891 -0.469010 0.618789
v -0.895009 -0.467593 0.628143
v -0.885823 -0.467215 0.635448
v -0.877196 -0.467322 0.642425
v -0.868256 -0.468612 0.648595
v -0.900257 -0.460946 0.609981
v -0.894842 -0.454476 0.604041
v -0.888274 -0.446800 0.596882
v -0.888575 -0.459916 0.621087
v -0.883211 -0.453055 0.615078
v -0.876928 -0.445378 0.608139
v -0.882969 -0.439484 0.590793
v -0.871512 -0.438913 0.602199
v -0.878597 -0.431798 0.585321
v -0.873851 -0.420901 0.577336
v -0.866772 -0.414957 0.576155
v -0.864300 -0.430269 0.595104
v -0.863744 -0.423509 0.586579
v -0.855117 -0.424245 0.593729
v -0.856556 -0.417219 0.585566
v -0.876361 -0.459862 0.632155
v -0.875499 -0.452609 0.621921
v -0.867038 -0.452508 0.628969
v -0.866182 -0.445392 0.618425
v -0.862985 -0.461036 0.642461
v -0.857486 -0.453355 0.636123
v -0.852162 -0.446188 0.630061
v -0.865320 -0.438321 0.607889
v -0.856732 -0.438175 0.614826
v -0.843661 -0.437189 0.623077
v -0.834064 -0.431877 0.622378
v -0.855866 -0.433082 0.607158
v -0.847521 -0.424192 0.600080
v -0.842549 -0.413902 0.592480
v -0.842879 -0.431806 0.615556
v -0.833142 -0.424397 0.612348
v -0.832310 -0.416216 0.602194
v -0.938256 -0.427242 0.538760
v -0.929479 -0.419534 0.538805
v -0.929213 -0.403397 0.532478
v -0.917002 -0.420826 0.546211
v -0.927321 -0.386295 0.530099
v -0.927810 -0.377772 0.526845
v -0.922249 -0.378962 0.533209
v -0.922393 -0.377851 0.533015
v -0.916647 -0.411844 0.535736
v -0.918020 -0.401748 0.533604
v -0.907901 -0.414795 0.543436
v -0.906787 -0.399685 0.537065
v -0.920549 -0.389472 0.533416
v -0.924761 -0.370080 0.522388
v -0.914276 -0.383498 0.536421
v -0.913184 -0.368866 0.533033
v -0.902278 -0.359887 0.531748
v -0.894854 -0.412225 0.550222
v -0.896171 -0.397251 0.543114
v -0.888696 -0.406298 0.549663
v -0.889811 -0.395580 0.547952
v -0.882338 -0.414217 0.562998
v -0.879699 -0.406523 0.558857
v -0.879560 -0.393011 0.555041
v -0.896835 -0.381307 0.545903
v -0.899258 -0.366083 0.542424
v -0.889591 -0.385601 0.549077
v -0.896625 -0.358389 0.538287
v -0.889423 -0.374332 0.551832
v -0.888163 -0.361653 0.553141
v -0.883071 -0.378053 0.554309
v -0.886684 -0.361660 0.552005
v -0.919340 -0.363658 0.516456
v -0.910913 -0.359914 0.508947
v -0.912055 -0.361050 0.526004
v -0.901506 -0.358027 0.522938
v -0.890864 -0.354585 0.532812
v -0.886506 -0.352032 0.554984
v -0.883842 -0.349413 0.545801
v -0.875535 -0.413915 0.569027
v -0.866031 -0.405323 0.568280
v -0.866255 -0.390238 0.561034
v -0.851750 -0.405558 0.577844
v -0.882016 -0.355728 0.560854
v -0.867137 -0.373468 0.560648
v -0.874191 -0.359387 0.562400
v -0.859658 -0.365999 0.563969
v -0.861808 -0.356712 0.564750
v -0.844092 -0.406648 0.584249
v -0.882673 -0.350664 0.559969
v -0.873578 -0.345219 0.558040
v -0.863585 -0.345192 0.562787
v -0.835670 -0.407727 0.591651
v -0.823676 -0.416988 0.609348
v -0.825883 -0.410178 0.601417
v -0.898095 -0.352130 0.498593
v -0.896732 -0.348992 0.490985
v -0.888936 -0.347770 0.498237
v -0.888123 -0.345400 0.489076
v -0.889674 -0.351391 0.510647
v -0.882656 -0.346748 0.503975
v -0.876919 -0.342760 0.498468
v -0.876073 -0.339204 0.476467
v -0.865669 -0.335427 0.465856
v -0.866663 -0.335925 0.488704
v -0.859565 -0.331370 0.481994
v -0.859770 -0.331777 0.466060
v -0.853687 -0.328470 0.476677
v -0.880306 -0.347791 0.522827
v -0.873205 -0.343364 0.516150
v -0.867330 -0.340438 0.510829
v -0.872417 -0.341317 0.533747
v -0.866104 -0.338252 0.533770
v -0.866306 -0.339965 0.525728
v -0.860370 -0.338187 0.525589
v -0.856960 -0.334906 0.501335
v -0.845192 -0.328983 0.491750
v -0.847224 -0.334135 0.514009
v -0.835335 -0.329359 0.503554
v -0.844577 -0.326711 0.484590
v -0.861913 -0.335697 0.455202
v -0.853930 -0.330714 0.455534
v -0.840377 -0.325101 0.445142
v -0.843117 -0.324584 0.467481
v -0.831210 -0.319947 0.457051
v -0.829927 -0.320695 0.434024
v -0.824061 -0.316139 0.433806
v -0.826789 -0.320436 0.423501
v -0.817733 -0.311316 0.423241
v -0.824078 -0.316206 0.450539
v -0.818439 -0.311461 0.444900
v -0.810598 -0.303790 0.436764
v -0.833694 -0.326245 0.489675
v -0.823065 -0.325061 0.494363
v -0.812890 -0.322531 0.493585
v -0.833153 -0.324362 0.481222
v -0.821582 -0.318347 0.469580
v -0.822115 -0.323882 0.487468
v -0.812207 -0.318472 0.484204
v -0.814794 -0.313074 0.462912
v -0.809317 -0.307080 0.457055
v -0.802964 -0.299403 0.450061
v -0.804896 -0.310302 0.474913
v -0.799535 -0.303421 0.468901
v -0.794221 -0.295740 0.462705
v -0.855632 -0.396736 0.566846
v -0.856180 -0.388584 0.563018
v -0.848387 -0.397867 0.573146
v -0.845831 -0.386366 0.568023
v -0.857507 -0.376987 0.561101
v -0.849913 -0.370403 0.565397
v -0.849947 -0.355066 0.565363
v -0.837099 -0.399613 0.584366
v -0.833400 -0.383024 0.577919
v -0.821221 -0.393261 0.593740
v -0.823752 -0.380365 0.585973
v -0.815024 -0.385800 0.595053
v -0.816900 -0.378697 0.590433
v -0.833147 -0.368230 0.574661
v -0.838097 -0.353097 0.567830
v -0.827855 -0.362395 0.576446
v -0.826184 -0.350139 0.568914
v -0.826218 -0.372172 0.580891
v -0.817576 -0.364175 0.580681
v -0.817508 -0.352938 0.572593
v -0.817597 -0.343555 0.564741
v -0.806196 -0.356190 0.578369
v -0.806897 -0.347239 0.569414
v -0.795642 -0.341542 0.565740
v -0.862858 -0.337750 0.546175
v -0.862675 -0.337028 0.538229
v -0.849891 -0.336686 0.537516
v -0.853824 -0.336702 0.532396
v -0.850739 -0.342513 0.559282
v -0.839563 -0.337979 0.549919
v -0.838995 -0.335412 0.534476
v -0.837967 -0.333746 0.526725
v -0.825513 -0.329254 0.516345
v -0.830618 -0.334168 0.541993
v -0.824738 -0.331280 0.536679
v -0.815741 -0.328766 0.529069
v -0.839870 -0.344962 0.563467
v -0.831377 -0.341892 0.560602
v -0.817674 -0.336033 0.553599
v -0.817555 -0.330023 0.542722
v -0.805889 -0.330400 0.547436
v -0.805561 -0.328203 0.540457
v -0.807496 -0.339075 0.560596
v -0.795503 -0.332924 0.554788
v -0.795009 -0.327032 0.544312
v -0.813579 -0.324825 0.505951
v -0.806717 -0.321409 0.499736
v -0.803755 -0.324731 0.518744
v -0.794894 -0.319619 0.510525
v -0.801200 -0.315727 0.493933
v -0.789297 -0.314552 0.504829
v -0.794167 -0.308053 0.486417
v -0.788861 -0.300739 0.480329
v -0.784521 -0.293053 0.474881
v -0.782666 -0.306876 0.497623
v -0.777352 -0.299626 0.491546
v -0.774392 -0.291934 0.487157
v -0.793945 -0.324539 0.531519
v -0.783221 -0.317940 0.521460
v -0.786124 -0.326761 0.550987
v -0.785066 -0.323695 0.543457
v -0.773523 -0.315458 0.533694
v -0.777589 -0.313147 0.515813
v -0.767985 -0.309937 0.527919
v -0.770824 -0.304684 0.507700
v -0.770191 -0.299207 0.498527
v -0.762671 -0.298442 0.506116
v -0.765006 -0.292121 0.499776
v -0.761835 -0.303397 0.521393
v -0.755701 -0.296350 0.514742
v -0.753793 -0.287515 0.510849
v -0.886673 -0.515323 0.692165
v -0.887118 -0.506406 0.685896
v -0.875376 -0.513674 0.693211
v -0.876312 -0.500525 0.682784
v -0.864132 -0.494650 0.678616
v -0.865308 -0.512342 0.693361
v -0.865403 -0.503986 0.687747
v -0.850550 -0.510966 0.691688
v -0.856522 -0.497952 0.681631
v -0.876901 -0.491368 0.673954
v -0.864922 -0.486091 0.669136
v -0.865706 -0.477581 0.659665
v -0.854212 -0.490014 0.674234
v -0.842217 -0.515085 0.693673
v -0.840945 -0.505407 0.686499
v -0.840318 -0.495245 0.678928
v -0.831549 -0.489231 0.675163
v -0.854606 -0.480808 0.665596
v -0.854915 -0.471303 0.656591
v -0.844319 -0.465023 0.653667
v -0.846168 -0.483347 0.669460
v -0.843829 -0.474214 0.662319
v -0.830105 -0.478757 0.667683
v -0.835283 -0.467549 0.658040
v -0.821592 -0.472116 0.663960
v -0.821903 -0.464454 0.657911
v -0.833146 -0.509290 0.688350
v -0.831533 -0.498898 0.681445
v -0.815282 -0.507046 0.684964
v -0.822296 -0.493080 0.677934
v -0.807423 -0.511084 0.685790
v -0.821506 -0.481655 0.670925
v -0.807665 -0.501092 0.681538
v -0.808151 -0.491597 0.677210
v -0.799490 -0.505434 0.682464
v -0.799000 -0.490592 0.676166
v -0.782688 -0.503972 0.679902
v -0.782739 -0.489938 0.674318
v -0.809954 -0.475880 0.668226
v -0.811207 -0.462897 0.658876
v -0.799185 -0.470101 0.666128
v -0.797525 -0.459684 0.658630
v -0.799153 -0.479942 0.671405
v -0.790356 -0.474297 0.668051
v -0.789548 -0.462568 0.661362
v -0.855195 -0.462016 0.647624
v -0.844487 -0.455605 0.644520
v -0.844595 -0.446655 0.635454
v -0.833426 -0.458320 0.650541
v -0.834057 -0.449193 0.641629
v -0.834123 -0.441774 0.633851
v -0.826659 -0.433156 0.627243
v -0.822555 -0.452164 0.647510
v -0.823041 -0.442481 0.638663
v -0.811747 -0.446007 0.644527
v -0.812163 -0.436315 0.635605
v -0.821383 -0.425611 0.621115
v -0.812543 -0.426913 0.626733
v -0.811468 -0.455282 0.652854
v -0.802752 -0.448668 0.648697
v -0.801155 -0.439421 0.641009
v -0.773887 -0.503092 0.678403
v -0.774188 -0.494793 0.675314
v -0.774559 -0.484742 0.671494
v -0.789246 -0.452934 0.654652
v -0.775054 -0.473009 0.666587
v -0.777495 -0.457624 0.658244
v -0.766132 -0.452678 0.655655
v -0.801226 -0.430150 0.632500
v -0.815903 -0.417930 0.614792
v -0.811071 -0.407525 0.608027
v -0.803441 -0.401539 0.607179
v -0.801616 -0.420802 0.623452
v -0.802081 -0.410884 0.614304
v -0.790937 -0.414691 0.620361
v -0.791501 -0.404507 0.612520
v -0.780899 -0.398130 0.610719
v -0.789162 -0.445720 0.648384
v -0.789946 -0.433676 0.637665
v -0.776025 -0.426510 0.633173
v -0.779093 -0.444388 0.648534
v -0.778851 -0.437268 0.642591
v -0.765213 -0.441989 0.647830
v -0.771176 -0.432845 0.639526
v -0.790726 -0.423944 0.628865
v -0.781628 -0.417506 0.624649
v -0.780317 -0.407744 0.616878
v -0.768260 -0.422056 0.630131
v -0.755964 -0.435681 0.643502
v -0.757217 -0.426486 0.634541
v -0.744923 -0.421567 0.629916
v -0.767955 -0.414907 0.624130
v -0.769300 -0.402300 0.614439
v -0.758137 -0.396857 0.611887
v -0.758429 -0.413768 0.623574
v -0.757831 -0.406518 0.617989
v -0.744013 -0.412083 0.622629
v -0.749961 -0.399692 0.614404
v -0.735034 -0.406175 0.619042
v -0.735747 -0.396382 0.613806
v -0.763244 -0.502102 0.676164
v -0.767283 -0.488383 0.671742
v -0.747585 -0.500680 0.672679
v -0.747888 -0.486677 0.667734
v -0.739151 -0.499930 0.670704
v -0.739674 -0.491741 0.668206
v -0.766205 -0.472111 0.665151
v -0.766307 -0.462515 0.661105
v -0.753683 -0.470946 0.662525
v -0.758284 -0.456639 0.656937
v -0.739790 -0.481686 0.664222
v -0.729955 -0.499266 0.667678
v -0.733223 -0.485456 0.663832
v -0.714296 -0.498199 0.662155
v -0.717401 -0.483174 0.658024
v -0.739833 -0.469708 0.659320
v -0.739515 -0.455348 0.653044
v -0.731139 -0.450107 0.648812
v -0.731658 -0.469052 0.657008
v -0.731569 -0.460111 0.653496
v -0.720875 -0.468280 0.653414
v -0.724496 -0.454148 0.648757
v -0.756746 -0.445315 0.650563
v -0.747268 -0.440041 0.645646
v -0.746361 -0.430984 0.638707
v -0.729695 -0.438641 0.641897
v -0.736219 -0.425350 0.632855
v -0.722480 -0.442605 0.642771
v -0.735239 -0.415889 0.625220
v -0.700855 -0.497264 0.657521
v -0.700641 -0.481617 0.652448
v -0.693927 -0.475813 0.648507
v -0.704901 -0.467101 0.648300
v -0.708423 -0.452225 0.643627
v -0.694444 -0.466267 0.645305
v -0.696044 -0.451093 0.640909
v -0.692806 -0.496652 0.655045
v -0.693557 -0.485909 0.652072
v -0.681922 -0.495688 0.652479
v -0.686290 -0.480429 0.648587
v -0.685788 -0.465439 0.643618
v -0.686820 -0.450062 0.639960
v -0.666912 -0.494853 0.646111
v -0.669433 -0.479620 0.642740
v -0.655113 -0.495165 0.635568
v -0.656561 -0.479548 0.633592
v -0.671794 -0.464329 0.639578
v -0.673627 -0.448850 0.637102
v -0.657926 -0.463901 0.631726
v -0.659049 -0.448169 0.630172
v -0.721135 -0.432735 0.636639
v -0.721322 -0.423842 0.630790
v -0.713081 -0.437149 0.638100
v -0.711802 -0.422705 0.630225
v -0.698119 -0.435935 0.636773
v -0.700116 -0.421058 0.630972
v -0.723435 -0.410695 0.622598
v -0.725461 -0.394971 0.614238
v -0.712851 -0.405495 0.620912
v -0.714347 -0.393322 0.615424
v -0.712010 -0.415276 0.625927
v -0.701474 -0.408457 0.624822
v -0.702797 -0.391461 0.617499
v -0.691256 -0.401637 0.623960
v -0.692635 -0.389807 0.619416
v -0.688282 -0.434685 0.636621
v -0.689513 -0.419535 0.631817
v -0.690189 -0.411452 0.628610
v -0.675473 -0.433375 0.634609
v -0.678308 -0.418253 0.630831
v -0.660247 -0.432463 0.628522
v -0.662139 -0.417005 0.625970
v -0.682643 -0.404735 0.625978
v -0.682088 -0.388304 0.620188
v -0.664812 -0.401825 0.622402
v -0.667722 -0.386730 0.618525
v -0.813475 -0.395558 0.599671
v -0.806679 -0.390295 0.599919
v -0.803054 -0.376458 0.594339
v -0.792643 -0.389370 0.603759
v -0.793511 -0.379977 0.598837
v -0.805657 -0.365369 0.587049
v -0.794629 -0.370288 0.593501
v -0.781189 -0.387722 0.604684
v -0.782693 -0.374493 0.597285
v -0.771867 -0.369009 0.595727
v -0.797620 -0.359873 0.585607
v -0.793171 -0.349353 0.578483
v -0.787798 -0.341671 0.572242
v -0.784778 -0.358549 0.589457
v -0.785325 -0.349620 0.584536
v -0.773001 -0.356902 0.590135
v -0.775178 -0.342945 0.582318
v -0.771181 -0.386412 0.604754
v -0.771268 -0.378881 0.600405
v -0.757264 -0.383222 0.604799
v -0.762605 -0.371650 0.598906
v -0.748417 -0.386119 0.607209
v -0.761581 -0.355088 0.592041
v -0.763604 -0.340323 0.585614
v -0.782611 -0.333450 0.565995
v -0.770786 -0.331814 0.576826
v -0.764801 -0.331643 0.582496
v -0.749217 -0.376225 0.602806
v -0.750299 -0.368305 0.600446
v -0.739719 -0.380678 0.606328
v -0.739353 -0.366454 0.602908
v -0.752689 -0.353428 0.594934
v -0.755913 -0.338659 0.589428
v -0.740660 -0.351038 0.599681
v -0.742183 -0.335621 0.596620
v -0.776983 -0.325770 0.559559
v -0.771461 -0.320120 0.553761
v -0.765037 -0.312443 0.546713
v -0.766472 -0.324128 0.571398
v -0.761106 -0.317280 0.565391
v -0.755678 -0.309599 0.559108
v -0.759683 -0.305505 0.540690
v -0.750468 -0.301545 0.552890
v -0.751967 -0.297107 0.532067
v -0.744816 -0.290454 0.531277
v -0.750106 -0.293763 0.522671
v -0.744178 -0.285535 0.522900
v -0.744272 -0.293867 0.546017
v -0.738827 -0.287627 0.540117
v -0.733457 -0.279945 0.533878
v -0.757502 -0.324659 0.583061
v -0.751705 -0.313714 0.577555
v -0.745974 -0.306034 0.571040
v -0.741517 -0.319386 0.592962
v -0.743822 -0.311523 0.586660
v -0.735347 -0.312594 0.594017
v -0.736434 -0.305102 0.585132
v -0.740685 -0.298590 0.564929
v -0.731349 -0.295536 0.577283
v -0.734991 -0.290910 0.558441
v -0.729628 -0.284044 0.552431
v -0.724596 -0.276360 0.546452
v -0.725032 -0.287858 0.570317
v -0.719645 -0.281168 0.564338
v -0.715872 -0.273480 0.559325
v -0.726653 -0.380019 0.608274
v -0.728414 -0.364615 0.605308
v -0.716544 -0.378365 0.610232
v -0.718808 -0.362959 0.607652
v -0.704473 -0.376317 0.612984
v -0.706434 -0.360804 0.610800
v -0.730049 -0.348912 0.603967
v -0.731381 -0.333213 0.602376
v -0.721447 -0.347252 0.607081
v -0.723898 -0.331548 0.606351
v -0.708515 -0.344897 0.610953
v -0.709324 -0.329085 0.611828
v -0.694400 -0.374663 0.614970
v -0.696258 -0.359150 0.612706
v -0.698501 -0.343243 0.612984
v -0.700107 -0.333205 0.613680
v -0.701997 -0.322513 0.614657
v -0.683522 -0.373042 0.616173
v -0.685572 -0.357597 0.613658
v -0.670103 -0.371447 0.615336
v -0.671992 -0.355987 0.612788
v -0.688734 -0.342018 0.612741
v -0.692971 -0.326747 0.613063
v -0.673696 -0.340462 0.610480
v -0.673520 -0.323623 0.608249
v -0.667645 -0.317227 0.605652
v -0.732976 -0.322081 0.599579
v -0.727796 -0.316251 0.600716
v -0.724953 -0.301479 0.594369
v -0.713708 -0.313542 0.609406
v -0.711854 -0.296748 0.604527
v -0.721589 -0.292381 0.589285
v -0.713664 -0.290461 0.598173
v -0.706394 -0.289576 0.605921
v -0.714514 -0.283834 0.580450
v -0.713705 -0.279701 0.571204
v -0.706982 -0.277953 0.579136
v -0.707191 -0.272371 0.571672
v -0.705838 -0.284256 0.596471
v -0.699462 -0.275851 0.588103
v -0.695194 -0.267392 0.582498
v -0.702994 -0.311221 0.614730
v -0.704212 -0.298991 0.612039
v -0.691084 -0.309878 0.613570
v -0.693735 -0.294460 0.610928
v -0.678050 -0.308907 0.609452
v -0.681097 -0.300212 0.610978
v -0.684268 -0.289727 0.611721
v -0.670682 -0.308538 0.606089
v -0.676175 -0.293929 0.608023
v -0.693304 -0.281853 0.605388
v -0.688725 -0.274168 0.599757
v -0.683781 -0.263859 0.591719
v -0.685175 -0.282740 0.610500
v -0.677347 -0.277169 0.605742
v -0.675037 -0.266313 0.600305
v -0.808793 -0.301306 0.422825
v -0.805200 -0.297191 0.430800
v -0.796724 -0.288345 0.443721
v -0.791043 -0.279319 0.444661
v -0.790247 -0.285531 0.456846
v -0.787104 -0.274618 0.451433
v -0.781836 -0.282171 0.469829
v -0.779568 -0.266137 0.462795
v -0.772341 -0.278816 0.481979
v -0.770224 -0.265016 0.476562
v -0.761984 -0.275465 0.493467
v -0.759339 -0.265063 0.488578
v -0.750473 -0.272211 0.502896
v -0.752614 -0.265333 0.495066
v -0.738609 -0.273743 0.515764
v -0.728241 -0.271939 0.527668
v -0.719437 -0.267921 0.540168
v -0.711001 -0.262814 0.552651
v -0.701436 -0.259069 0.564640
v -0.690902 -0.257495 0.576480
v -0.684933 -0.257212 0.583052
v -0.811660 -0.306492 0.412872
v -0.643758 -0.495634 0.624448
v -0.644554 -0.479785 0.623320
v -0.630636 -0.495473 0.615625
v -0.630851 -0.479416 0.615252
v -0.645084 -0.463840 0.622539
v -0.644572 -0.446877 0.621153
v -0.630949 -0.463956 0.615350
v -0.636208 -0.451192 0.617276
v -0.639380 -0.440721 0.617940
v -0.625736 -0.458651 0.613682
v -0.630640 -0.446030 0.615650
v -0.614515 -0.493495 0.608588
v -0.618996 -0.478715 0.610465
v -0.604371 -0.497497 0.604702
v -0.608231 -0.486884 0.606692
v -0.611052 -0.478140 0.607851
v -0.599324 -0.492432 0.603390
v -0.599183 -0.477158 0.604660
v -0.622104 -0.469279 0.611775
v -0.615725 -0.462842 0.610424
v -0.613645 -0.445530 0.611555
v -0.597331 -0.460249 0.606008
v -0.602248 -0.444521 0.608869
v -0.649334 -0.432180 0.622039
v -0.653241 -0.416676 0.621240
v -0.642065 -0.431846 0.618548
v -0.645412 -0.416143 0.618477
v -0.630346 -0.430835 0.615631
v -0.630587 -0.414788 0.615225
v -0.655979 -0.401230 0.619248
v -0.658365 -0.385805 0.616871
v -0.647645 -0.400517 0.617142
v -0.649586 -0.384933 0.615343
v -0.629898 -0.399698 0.614457
v -0.634270 -0.383302 0.613303
v -0.613058 -0.430741 0.612023
v -0.619006 -0.413619 0.613316
v -0.604635 -0.436376 0.610121
v -0.621135 -0.404733 0.613821
v -0.584039 -0.492409 0.598558
v -0.582696 -0.476588 0.600727
v -0.568915 -0.491391 0.593552
v -0.573006 -0.481845 0.597616
v -0.587527 -0.464638 0.603344
v -0.553959 -0.496718 0.585935
v -0.546412 -0.498277 0.582195
v -0.660462 -0.370368 0.614351
v -0.662490 -0.354932 0.611768
v -0.651544 -0.369446 0.613005
v -0.653942 -0.354143 0.609940
v -0.636220 -0.367815 0.610959
v -0.635972 -0.351566 0.606499
v -0.664254 -0.339561 0.608620
v -0.665820 -0.327597 0.606566
v -0.656097 -0.338911 0.606284
v -0.660424 -0.322726 0.603657
v -0.640088 -0.337511 0.602409
v -0.643531 -0.322606 0.597839
v -0.628850 -0.345224 0.603475
v -0.629449 -0.336470 0.600466
v -0.630254 -0.321402 0.594873
v -0.661160 -0.308243 0.600710
v -0.662577 -0.292615 0.598774
v -0.646764 -0.307627 0.593543
v -0.650032 -0.292660 0.589202
v -0.676694 -0.257497 0.590376
v -0.650650 -0.273541 0.579292
v -0.652796 -0.262792 0.577335
v -0.663558 -0.276832 0.597406
v -0.667024 -0.261332 0.593734
v -0.652775 -0.277904 0.585329
v -0.656943 -0.262011 0.584886
v -0.629552 -0.306030 0.588668
v -0.635057 -0.291837 0.582788
v -0.621991 -0.300104 0.585339
v -0.622626 -0.290568 0.580818
v -0.642615 -0.273536 0.572841
v -0.645493 -0.263295 0.569034
v -0.635639 -0.271326 0.567577
v -0.634842 -0.263033 0.562623
v -0.639604 -0.280529 0.576801
v -0.624325 -0.275152 0.571700
v -0.625450 -0.261942 0.561893
v -0.613462 -0.269387 0.569435
v -0.611960 -0.258659 0.561958
v -0.603597 -0.251772 0.558550
v -0.804868 -0.296629 0.411773
v -0.798220 -0.285660 0.410481
v -0.800568 -0.291953 0.400432
v -0.794741 -0.281364 0.399414
v -0.800317 -0.289507 0.424935
v -0.794383 -0.277619 0.418812
v -0.792634 -0.274105 0.410846
v -0.789133 -0.269095 0.398104
v -0.789859 -0.267153 0.420386
v -0.787565 -0.262527 0.409035
v -0.782651 -0.249749 0.407014
v -0.790608 -0.277071 0.387845
v -0.785229 -0.265134 0.386689
v -0.779879 -0.252978 0.385493
v -0.781064 -0.261174 0.375072
v -0.775690 -0.249298 0.374169
v -0.784347 -0.257905 0.396976
v -0.779074 -0.245769 0.395836
v -0.775090 -0.241790 0.384347
v -0.795602 -0.283977 0.435864
v -0.790967 -0.274595 0.435518
v -0.785363 -0.266921 0.447981
v -0.786136 -0.259094 0.427855
v -0.782241 -0.248535 0.429952
v -0.785383 -0.255739 0.420764
v -0.780320 -0.243482 0.418489
v -0.781687 -0.254747 0.441813
v -0.778470 -0.245090 0.436687
v -0.775478 -0.237398 0.432274
v -0.777907 -0.238431 0.406649
v -0.770331 -0.237303 0.373246
v -0.773778 -0.233799 0.394726
v -0.769336 -0.229926 0.383352
v -0.763472 -0.218906 0.382504
v -0.775224 -0.231480 0.416259
v -0.770643 -0.226458 0.425552
v -0.771742 -0.226955 0.405170
v -0.765456 -0.216408 0.403854
v -0.768010 -0.222430 0.393889
v -0.760991 -0.211846 0.393050
v -0.766425 -0.218771 0.420198
v -0.761143 -0.211280 0.414079
v -0.755499 -0.203599 0.407630
v -0.753939 -0.201516 0.392257
v -0.750106 -0.196958 0.401660
v -0.771085 -0.245619 0.362526
v -0.765541 -0.233690 0.361707
v -0.759961 -0.222040 0.360937
v -0.760869 -0.230076 0.350259
v -0.755118 -0.218098 0.349316
v -0.764813 -0.226053 0.371915
v -0.758492 -0.214808 0.370941
v -0.753946 -0.210707 0.359711
v -0.749241 -0.207096 0.348545
v -0.752077 -0.204287 0.370093
v -0.747133 -0.199923 0.358905
v -0.740300 -0.189297 0.358126
v -0.750820 -0.214154 0.338114
v -0.745211 -0.202411 0.336415
v -0.739498 -0.191480 0.334858
v -0.742461 -0.197720 0.325267
v -0.737285 -0.187723 0.326458
v -0.742641 -0.195558 0.348062
v -0.735913 -0.184476 0.346561
v -0.732854 -0.179649 0.336015
v -0.756209 -0.207284 0.382004
v -0.748304 -0.196885 0.381307
v -0.740311 -0.187166 0.380728
v -0.743623 -0.192250 0.371089
v -0.737836 -0.184687 0.370204
v -0.743121 -0.189284 0.394181
v -0.737620 -0.183475 0.388356
v -0.730262 -0.175179 0.379542
v -0.730786 -0.176447 0.360797
v -0.727667 -0.172184 0.369347
v -0.778372 -0.259978 0.460185
v -0.767292 -0.257323 0.472195
v -0.775237 -0.253068 0.455877
v -0.769320 -0.241465 0.449028
v -0.766195 -0.233774 0.444513
v -0.762035 -0.248450 0.464529
v -0.762939 -0.241165 0.455642
v -0.753542 -0.242491 0.462361
v -0.752924 -0.233268 0.454325
v -0.743009 -0.225370 0.453086
v -0.752426 -0.256761 0.481840
v -0.742198 -0.251924 0.480011
v -0.743659 -0.266034 0.501953
v -0.743056 -0.260415 0.493954
v -0.734544 -0.251892 0.486266
v -0.752088 -0.251071 0.473799
v -0.741802 -0.244113 0.470434
v -0.741620 -0.234649 0.460568
v -0.729206 -0.244826 0.480221
v -0.731976 -0.237153 0.467421
v -0.734133 -0.228790 0.459689
v -0.724223 -0.237143 0.474279
v -0.719552 -0.225667 0.466360
v -0.713290 -0.219189 0.465773
v -0.761386 -0.222633 0.437756
v -0.752484 -0.222668 0.446049
v -0.757611 -0.214944 0.432742
v -0.752390 -0.206976 0.426540
v -0.747051 -0.199294 0.420325
v -0.744952 -0.216777 0.444812
v -0.740212 -0.206405 0.437390
v -0.735332 -0.198721 0.431529
v -0.741697 -0.192351 0.414301
v -0.730102 -0.190827 0.425339
v -0.730072 -0.215063 0.450986
v -0.732693 -0.207120 0.443126
v -0.723444 -0.209557 0.450263
v -0.722706 -0.199243 0.441072
v -0.721251 -0.218658 0.458167
v -0.714350 -0.211706 0.458526
v -0.708913 -0.198882 0.452001
v -0.721719 -0.190851 0.432216
v -0.735694 -0.184673 0.407576
v -0.730319 -0.177895 0.401582
v -0.723779 -0.170218 0.394445
v -0.725174 -0.183143 0.419440
v -0.720046 -0.174464 0.413113
v -0.715070 -0.166780 0.407177
v -0.713269 -0.191364 0.439440
v -0.705579 -0.191191 0.447326
v -0.714118 -0.184054 0.431401
v -0.708925 -0.172687 0.424445
v -0.705081 -0.164998 0.419378
v -0.700388 -0.178335 0.440023
v -0.701238 -0.172177 0.432340
v -0.694216 -0.171066 0.440217
v -0.695296 -0.165356 0.432543
v -0.730903 -0.172751 0.320077
v -0.726594 -0.162544 0.321387
v -0.729020 -0.174664 0.345281
v -0.727463 -0.170127 0.336081
v -0.722356 -0.158711 0.329071
v -0.723710 -0.168325 0.378827
v -0.725364 -0.170030 0.354865
v -0.719986 -0.162348 0.348620
v -0.714901 -0.153336 0.342236
v -0.718665 -0.162696 0.368866
v -0.709669 -0.153166 0.368379
v -0.714232 -0.157064 0.359376
v -0.708104 -0.149361 0.358120
v -0.718263 -0.164525 0.388640
v -0.709717 -0.159835 0.401153
v -0.711307 -0.156850 0.381183
v -0.705893 -0.150376 0.375242
v -0.699578 -0.141734 0.366820
v -0.703550 -0.152157 0.394302
v -0.698165 -0.145459 0.388322
v -0.692349 -0.137779 0.381741
v -0.692978 -0.134364 0.365717
v -0.687111 -0.129945 0.375562
v -0.699930 -0.156494 0.413082
v -0.689922 -0.153692 0.424990
v -0.694375 -0.148814 0.406702
v -0.689059 -0.141581 0.400628
v -0.684189 -0.133897 0.394773
v -0.684708 -0.146009 0.418871
v -0.679532 -0.137696 0.412608
v -0.675664 -0.130008 0.407522
v -0.679214 -0.124038 0.388241
v -0.670728 -0.117396 0.399515
v -0.665666 -0.109426 0.399726
v -0.730800 -0.168782 0.312752
v -0.726836 -0.158045 0.312912
v -0.719196 -0.151019 0.324530
v -0.722699 -0.144643 0.305100
v -0.718197 -0.136958 0.299528
v -0.712623 -0.131718 0.293802
v -0.714283 -0.140684 0.317914
v -0.709728 -0.132999 0.312301
v -0.704158 -0.127727 0.306570
v -0.703658 -0.125525 0.285207
v -0.695533 -0.120390 0.277549
v -0.694393 -0.121129 0.297248
v -0.686838 -0.116623 0.290201
v -0.710748 -0.145649 0.336931
v -0.702481 -0.140744 0.349600
v -0.705590 -0.137200 0.330645
v -0.700510 -0.129517 0.324629
v -0.694960 -0.124088 0.318870
v -0.697201 -0.133236 0.343478
v -0.691619 -0.125555 0.337077
v -0.686131 -0.119647 0.331235
v -0.683435 -0.115676 0.309177
v -0.680343 -0.113478 0.300392
v -0.678024 -0.111977 0.322894
v -0.689742 -0.116817 0.272114
v -0.681061 -0.112939 0.284747
v -0.675437 -0.110513 0.309387
v -0.673538 -0.108971 0.299725
v -0.672460 -0.106656 0.317154
v -0.664977 -0.099180 0.309462
v -0.658675 -0.089912 0.308940
v -0.680584 -0.110542 0.263349
v -0.673424 -0.104993 0.256319
v -0.667797 -0.095437 0.249582
v -0.670981 -0.104696 0.274156
v -0.664015 -0.098282 0.273445
v -0.668917 -0.102075 0.264675
v -0.663460 -0.093586 0.265322
v -0.662353 -0.085197 0.249519
v -0.658905 -0.077682 0.257442
v -0.656781 -0.060807 0.257441
v -0.666590 -0.091113 0.240819
v -0.663096 -0.080927 0.241984
v -0.660571 -0.063995 0.233555
v -0.660436 -0.059232 0.224269
v -0.659863 -0.074025 0.249994
v -0.658536 -0.062498 0.249069
v -0.664462 -0.100918 0.289054
v -0.659311 -0.092413 0.282758
v -0.656488 -0.084720 0.278475
v -0.660455 -0.096775 0.298611
v -0.655453 -0.084927 0.296622
v -0.653536 -0.079936 0.285306
v -0.654356 -0.073778 0.273831
v -0.653388 -0.058372 0.268858
v -0.650445 -0.073134 0.294644
v -0.649862 -0.069640 0.287712
v -0.647810 -0.055000 0.284016
v -0.698003 -0.137854 0.356957
v -0.689921 -0.128464 0.355553
v -0.681877 -0.118781 0.354098
v -0.686611 -0.122566 0.345197
v -0.678616 -0.113315 0.343982
v -0.682404 -0.122260 0.369832
v -0.677160 -0.114470 0.363661
v -0.671467 -0.106790 0.357174
v -0.674288 -0.107854 0.333045
v -0.675522 -0.116349 0.383290
v -0.670267 -0.108648 0.377135
v -0.664131 -0.100970 0.370308
v -0.671186 -0.112744 0.391300
v -0.663049 -0.103309 0.390101
v -0.659278 -0.097197 0.379591
v -0.670752 -0.103057 0.342591
v -0.666155 -0.099530 0.351095
v -0.667459 -0.098276 0.331940
v -0.660827 -0.087179 0.330571
v -0.663100 -0.093499 0.320472
v -0.656414 -0.082808 0.319305
v -0.661142 -0.091847 0.345131
v -0.655910 -0.083969 0.338944
v -0.650061 -0.076289 0.332338
v -0.649680 -0.072481 0.318202
v -0.644693 -0.069453 0.326333
v -0.658625 -0.095201 0.364489
v -0.654963 -0.093482 0.388835
v -0.652279 -0.091161 0.379154
v -0.652160 -0.087524 0.357410
v -0.646827 -0.080420 0.351358
v -0.640952 -0.072741 0.344732
v -0.643586 -0.082979 0.369942
v -0.638147 -0.076697 0.364034
v -0.631756 -0.069020 0.357011
v -0.635586 -0.065894 0.338726
v -0.626305 -0.062826 0.351119
v -0.652910 -0.078433 0.308738
v -0.646871 -0.067006 0.306444
v -0.640745 -0.056255 0.304269
v -0.645214 -0.061527 0.295570
v -0.641145 -0.052002 0.297347
v -0.639690 -0.061770 0.320376
v -0.634694 -0.052073 0.313871
v -0.631814 -0.044381 0.309545
v -0.630348 -0.058212 0.332588
v -0.625281 -0.049060 0.326179
v -0.622036 -0.041369 0.321572
v -0.618201 -0.054379 0.343114
v -0.617533 -0.048432 0.334542
v -0.608724 -0.048832 0.341460
v -0.608547 -0.041922 0.332107
v -0.593071 -0.034956 0.325063
v -0.579958 -0.032585 0.317032
v -0.734231 -0.266057 0.510287
v -0.728963 -0.258461 0.504150
v -0.723440 -0.250780 0.497794
v -0.723794 -0.264254 0.522138
v -0.718668 -0.255556 0.515808
v -0.714457 -0.247869 0.510460
v -0.718216 -0.242838 0.491596
v -0.709434 -0.238376 0.503991
v -0.713755 -0.235153 0.486055
v -0.708852 -0.224738 0.479425
v -0.705870 -0.217046 0.475020
v -0.705477 -0.230689 0.498837
v -0.700135 -0.218361 0.491794
v -0.699884 -0.213722 0.483836
v -0.715239 -0.260235 0.534829
v -0.710245 -0.250529 0.528323
v -0.706818 -0.242839 0.523577
v -0.707750 -0.255123 0.548039
v -0.703172 -0.242761 0.541106
v -0.702215 -0.238382 0.532364
v -0.700538 -0.230557 0.517112
v -0.694532 -0.221892 0.518063
v -0.698611 -0.232407 0.541534
v -0.696459 -0.228227 0.531953
v -0.690794 -0.219137 0.525120
v -0.699397 -0.226044 0.509362
v -0.694622 -0.217109 0.508870
v -0.687037 -0.211448 0.520120
v -0.702430 -0.207291 0.469697
v -0.698636 -0.196374 0.463782
v -0.694995 -0.209064 0.492380
v -0.695461 -0.204604 0.484423
v -0.690182 -0.188373 0.476760
v -0.685581 -0.178558 0.478187
v -0.690336 -0.201109 0.500625
v -0.686951 -0.189717 0.502472
v -0.690578 -0.197475 0.493808
v -0.686627 -0.185491 0.493485
v -0.684204 -0.197181 0.514025
v -0.683740 -0.182294 0.509638
v -0.684081 -0.178636 0.502143
v -0.682625 -0.173405 0.485910
v -0.681044 -0.171044 0.511305
v -0.678256 -0.165864 0.499882
v -0.672056 -0.155988 0.498127
v -0.695854 -0.188681 0.459530
v -0.689777 -0.184261 0.469397
v -0.691730 -0.175258 0.451206
v -0.687274 -0.165665 0.450958
v -0.692379 -0.170410 0.442605
v -0.687334 -0.161447 0.444034
v -0.685617 -0.173991 0.469301
v -0.681762 -0.160194 0.461246
v -0.679075 -0.152500 0.457068
v -0.679704 -0.165712 0.481551
v -0.674936 -0.153318 0.473663
v -0.674763 -0.148601 0.464897
v -0.676098 -0.160680 0.488941
v -0.669945 -0.151600 0.489323
v -0.699694 -0.251372 0.561187
v -0.698396 -0.239953 0.557055
v -0.689059 -0.249798 0.572950
v -0.685003 -0.235700 0.567381
v -0.675963 -0.228860 0.566290
v -0.694680 -0.227720 0.550838
v -0.688697 -0.220041 0.544129
v -0.683104 -0.214947 0.538429
v -0.686959 -0.225689 0.560293
v -0.677553 -0.220172 0.557389
v -0.672574 -0.212544 0.550045
v -0.677056 -0.207268 0.531670
v -0.664992 -0.204269 0.541742
v -0.655820 -0.198312 0.539710
v -0.675584 -0.249546 0.582291
v -0.674914 -0.238211 0.573614
v -0.658245 -0.245887 0.576889
v -0.664243 -0.233803 0.571202
v -0.665513 -0.251488 0.587628
v -0.659180 -0.248472 0.581489
v -0.665736 -0.218926 0.560716
v -0.666029 -0.211748 0.555169
v -0.647906 -0.248023 0.565803
v -0.649514 -0.232463 0.563619
v -0.634010 -0.249504 0.555558
v -0.639020 -0.233240 0.551381
v -0.625621 -0.254673 0.556249
v -0.653052 -0.217592 0.558927
v -0.658060 -0.208118 0.552350
v -0.640691 -0.217703 0.549114
v -0.646003 -0.202402 0.543172
v -0.672661 -0.194404 0.525669
v -0.675707 -0.178809 0.520433
v -0.666443 -0.188542 0.526676
v -0.667963 -0.177144 0.524207
v -0.664476 -0.198001 0.532700
v -0.657870 -0.191258 0.532693
v -0.654732 -0.175122 0.527173
v -0.676989 -0.169597 0.516577
v -0.670113 -0.163225 0.515494
v -0.665220 -0.153155 0.507712
v -0.658385 -0.160503 0.519910
v -0.658657 -0.152396 0.514376
v -0.645735 -0.188510 0.535079
v -0.645573 -0.178785 0.531029
v -0.630173 -0.212712 0.527319
v -0.632955 -0.204632 0.525750
v -0.627384 -0.212724 0.525177
v -0.624732 -0.204120 0.519165
v -0.617400 -0.198445 0.513114
v -0.625181 -0.244974 0.549817
v -0.624618 -0.233625 0.542800
v -0.615602 -0.228476 0.537648
v -0.617127 -0.247823 0.552638
v -0.615475 -0.237916 0.545143
v -0.604187 -0.244572 0.553086
v -0.604779 -0.231270 0.542653
v -0.631337 -0.217753 0.534836
v -0.636821 -0.203750 0.533666
v -0.616842 -0.217077 0.528811
v -0.617782 -0.207992 0.520380
v -0.605076 -0.220992 0.534038
v -0.594586 -0.224621 0.540549
v -0.606008 -0.211761 0.525941
v -0.608389 -0.202153 0.518287
v -0.594523 -0.213787 0.532103
v -0.594873 -0.200345 0.522000
v -0.584486 -0.206579 0.530564
v -0.585606 -0.198688 0.524605
v -0.633799 -0.193281 0.523019
v -0.646391 -0.168900 0.526589
v -0.626438 -0.188592 0.516259
v -0.623052 -0.177869 0.512351
v -0.659302 -0.145476 0.501052
v -0.647275 -0.158853 0.521099
v -0.647824 -0.146148 0.510629
v -0.634540 -0.141693 0.504868
v -0.618320 -0.189115 0.511258
v -0.619717 -0.174877 0.509033
v -0.616034 -0.158510 0.499828
v -0.621589 -0.144216 0.496894
v -0.606239 -0.159870 0.490039
v -0.612248 -0.144973 0.482096
v -0.636650 -0.187854 0.528065
v -0.639003 -0.173178 0.526618
v -0.630197 -0.182514 0.520346
v -0.626212 -0.172539 0.516461
v -0.637114 -0.157488 0.521369
v -0.637050 -0.148924 0.516904
v -0.627047 -0.157344 0.514716
v -0.629644 -0.148013 0.511279
v -0.606025 -0.188815 0.512270
v -0.615474 -0.171596 0.506694
v -0.596884 -0.183573 0.510290
v -0.597980 -0.170985 0.500517
v -0.596046 -0.193118 0.516658
v -0.586014 -0.185682 0.515181
v -0.586079 -0.175158 0.507040
v -0.617011 -0.160603 0.503994
v -0.622485 -0.148693 0.505094
v -0.602737 -0.165073 0.494630
v -0.681298 -0.149678 0.437628
v -0.673782 -0.145090 0.450963
v -0.675913 -0.141996 0.431378
v -0.670755 -0.133546 0.425092
v -0.666614 -0.125859 0.419797
v -0.667138 -0.137414 0.443746
v -0.661818 -0.130216 0.437678
v -0.657210 -0.122532 0.432025
v -0.660338 -0.113167 0.413433
v -0.660459 -0.107567 0.406496
v -0.651039 -0.109862 0.425439
v -0.644941 -0.102202 0.426531
v -0.669618 -0.144962 0.473524
v -0.667247 -0.141531 0.464513
v -0.663680 -0.141528 0.482962
v -0.656802 -0.134837 0.475836
v -0.658362 -0.133026 0.456165
v -0.652856 -0.127259 0.450347
v -0.647953 -0.119575 0.444467
v -0.649844 -0.128968 0.468873
v -0.644191 -0.124338 0.463254
v -0.637740 -0.116661 0.456186
v -0.643878 -0.108292 0.438235
v -0.640630 -0.099768 0.433398
v -0.632417 -0.103687 0.449654
v -0.633646 -0.097133 0.442759
v -0.653947 -0.138549 0.495032
v -0.647182 -0.133175 0.488354
v -0.647830 -0.137846 0.501071
v -0.640251 -0.135574 0.497394
v -0.635504 -0.126318 0.479310
v -0.634999 -0.123032 0.472441
v -0.624618 -0.123277 0.478107
v -0.623994 -0.117881 0.468137
v -0.627241 -0.131854 0.488406
v -0.617659 -0.128916 0.477121
v -0.616091 -0.122484 0.471932
v -0.624216 -0.105968 0.457030
v -0.602006 -0.140388 0.464342
v -0.596439 -0.140412 0.460066
v -0.594667 -0.155290 0.479140
v -0.602275 -0.144987 0.471262
v -0.586121 -0.152029 0.474931
v -0.586084 -0.143485 0.465613
v -0.575414 -0.137290 0.462344
v -0.586260 -0.166236 0.496618
v -0.575147 -0.178249 0.513064
v -0.575315 -0.169115 0.503204
v -0.564440 -0.163073 0.499282
v -0.586206 -0.160786 0.488888
v -0.574832 -0.152113 0.480215
v -0.574591 -0.146151 0.472640
v -0.575297 -0.161410 0.493593
v -0.564399 -0.157177 0.491463
v -0.564377 -0.147874 0.478840
v -0.564072 -0.139267 0.469520
v -0.553953 -0.132382 0.466707
v -0.556556 -0.149059 0.484137
v -0.551331 -0.141123 0.477940
v -0.546395 -0.133440 0.472034
v -0.653958 -0.105695 0.414564
v -0.654864 -0.100644 0.405786
v -0.651061 -0.104661 0.418331
v -0.645975 -0.097423 0.418130
v -0.635813 -0.092084 0.427583
v -0.625070 -0.096611 0.449602
v -0.624685 -0.090726 0.438569
v -0.611057 -0.085069 0.431481
v -0.596728 -0.085330 0.424232
v -0.584115 -0.089278 0.415813
v -0.650016 -0.090062 0.397205
v -0.641121 -0.081733 0.389864
v -0.633201 -0.074882 0.389874
v -0.641240 -0.085557 0.409592
v -0.634371 -0.077882 0.402202
v -0.628776 -0.072804 0.396505
v -0.637614 -0.078556 0.380694
v -0.631280 -0.072744 0.379828
v -0.622806 -0.064553 0.369275
v -0.622615 -0.067901 0.390420
v -0.613065 -0.060663 0.381090
v -0.617203 -0.059532 0.363588
v -0.607324 -0.056710 0.375589
v -0.630677 -0.083464 0.421267
v -0.623567 -0.075246 0.413295
v -0.622768 -0.070589 0.404446
v -0.624506 -0.083256 0.427260
v -0.616685 -0.079594 0.424120
v -0.614317 -0.069834 0.411322
v -0.613460 -0.066806 0.403205
v -0.601072 -0.059255 0.391203
v -0.603625 -0.073660 0.416052
v -0.603364 -0.066232 0.408291
v -0.588745 -0.074007 0.408653
v -0.593852 -0.064175 0.401946
v -0.600467 -0.055407 0.382457
v -0.571812 -0.086886 0.404868
v -0.559423 -0.083573 0.395073
v -0.550741 -0.081377 0.388882
v -0.609233 -0.054026 0.355946
v -0.597646 -0.047851 0.346382
v -0.597304 -0.044250 0.339032
v -0.599447 -0.053644 0.368689
v -0.587322 -0.050681 0.358551
v -0.585091 -0.045162 0.343472
v -0.585171 -0.041266 0.334980
v -0.575268 -0.037192 0.323167
v -0.575792 -0.048383 0.347235
v -0.575921 -0.044022 0.338134
v -0.562329 -0.049383 0.339270
v -0.567930 -0.044118 0.331946
v -0.587425 -0.058318 0.384371
v -0.574963 -0.059773 0.374698
v -0.576692 -0.074228 0.398441
v -0.581628 -0.064316 0.391955
v -0.564419 -0.074369 0.388514
v -0.569480 -0.065882 0.381874
v -0.592825 -0.054602 0.377317
v -0.580595 -0.054270 0.367332
v -0.562788 -0.059815 0.364644
v -0.550584 -0.059456 0.354624
v -0.550188 -0.075028 0.381013
v -0.556842 -0.065759 0.372421
v -0.537876 -0.070932 0.371239
v -0.543562 -0.065017 0.363801
v -0.568370 -0.054693 0.357344
v -0.556053 -0.055209 0.347478
v -0.605720 -0.131332 0.462894
v -0.609926 -0.117389 0.460773
v -0.594625 -0.131381 0.453503
v -0.598700 -0.116916 0.447756
v -0.610262 -0.130691 0.469931
v -0.611563 -0.122504 0.468455
v -0.586031 -0.135056 0.456315
v -0.616100 -0.101165 0.451971
v -0.615326 -0.093178 0.444999
v -0.602131 -0.102007 0.443202
v -0.606040 -0.091345 0.438051
v -0.584936 -0.125925 0.446142
v -0.584351 -0.117827 0.439147
v -0.572254 -0.113249 0.430355
v -0.575414 -0.129218 0.451792
v -0.575244 -0.122468 0.441471
v -0.564227 -0.123382 0.446831
v -0.564008 -0.118901 0.439522
v -0.591078 -0.102584 0.431690
v -0.594090 -0.092455 0.427709
v -0.579613 -0.101219 0.421744
v -0.582375 -0.095110 0.418113
v -0.563632 -0.131704 0.460382
v -0.553389 -0.125021 0.455540
v -0.552665 -0.118895 0.444589
v -0.541093 -0.126100 0.465942
v -0.563111 -0.109753 0.425223
v -0.552487 -0.110087 0.430321
v -0.542596 -0.105572 0.428772
v -0.562820 -0.101872 0.416817
v -0.568886 -0.093908 0.408720
v -0.548833 -0.095506 0.408933
v -0.554481 -0.089876 0.401545
v -0.552044 -0.105131 0.422335
v -0.542099 -0.099927 0.419542
v -0.541170 -0.092610 0.405788
v -0.541456 -0.085514 0.394550
v -0.528792 -0.080658 0.387550
v -0.534450 -0.092332 0.410816
v -0.528739 -0.088145 0.405275
v -0.518809 -0.080621 0.393599
v -0.544192 -0.118334 0.451502
v -0.543333 -0.113693 0.443219
v -0.535000 -0.105227 0.435153
v -0.534927 -0.118422 0.459092
v -0.529469 -0.112283 0.453209
v -0.522620 -0.104608 0.445835
v -0.529536 -0.099140 0.429279
v -0.517198 -0.098197 0.439905
v -0.521882 -0.091469 0.421287
v -0.516266 -0.086545 0.415616
v -0.509143 -0.081378 0.408719
v -0.510191 -0.090065 0.431101
v -0.509575 -0.085387 0.421763
v -0.501368 -0.084445 0.428774
v -0.500270 -0.081204 0.421038
v -0.541581 -0.079652 0.383527
v -0.528806 -0.076779 0.380557
v -0.518186 -0.077180 0.384068
v -0.687120 -0.072559 0.164714
v -0.682436 -0.069637 0.172050
v -0.674389 -0.064366 0.184788
v -0.666826 -0.058595 0.197760
v -0.659850 -0.052109 0.209680
v -0.654517 -0.042803 0.208943
v -0.656289 -0.048597 0.256580
v -0.656807 -0.048878 0.233304
v -0.654246 -0.039501 0.233190
v -0.657285 -0.050575 0.223950
v -0.650007 -0.035016 0.222127
v -0.656375 -0.045293 0.248246
v -0.652568 -0.031772 0.241474
v -0.648587 -0.028332 0.231292
v -0.643143 -0.024933 0.221089
v -0.648316 -0.021186 0.242704
v -0.643195 -0.020969 0.231300
v -0.653444 -0.042259 0.263434
v -0.650713 -0.032395 0.264720
v -0.646345 -0.039596 0.278660
v -0.644210 -0.029328 0.274199
v -0.655451 -0.037778 0.256259
v -0.650359 -0.028061 0.257163
v -0.640353 -0.021639 0.269122
v -0.644420 -0.017466 0.250731
v -0.636235 -0.011523 0.242805
v -0.635152 -0.013526 0.262895
v -0.627329 -0.005255 0.252580
v -0.620672 0.000253 0.251389
v -0.635448 -0.034602 0.290662
v -0.636321 -0.027887 0.283618
v -0.626980 -0.033435 0.302822
v -0.628750 -0.027266 0.291208
v -0.628059 -0.020784 0.280653
v -0.617257 -0.013692 0.275737
v -0.622968 -0.025747 0.297627
v -0.617252 -0.021604 0.292093
v -0.606583 -0.015083 0.281182
v -0.627547 -0.012929 0.269859
v -0.616742 -0.006834 0.266458
v -0.616453 0.001759 0.256875
v -0.606568 -0.009962 0.272363
v -0.617013 -0.031880 0.315103
v -0.608694 -0.032507 0.322318
v -0.608570 -0.024650 0.306468
v -0.608625 -0.021839 0.298843
v -0.592626 -0.022850 0.299662
v -0.597895 -0.020144 0.292785
v -0.598660 -0.029781 0.317755
v -0.584353 -0.029040 0.311289
v -0.661352 -0.398997 0.153953
v -0.646550 -0.411232 0.146287
v -0.652025 -0.403562 0.147353
v -0.637804 -0.411775 0.139415
v -0.640136 -0.402805 0.136327
v -0.673215 -0.380009 0.158397
v -0.675628 -0.371411 0.157502
v -0.667047 -0.385994 0.154261
v -0.669013 -0.371800 0.150364
v -0.679670 -0.356086 0.155781
v -0.683012 -0.340742 0.153652
v -0.671732 -0.356637 0.146736
v -0.674294 -0.341418 0.143311
v -0.655033 -0.387466 0.142749
v -0.657974 -0.372382 0.138832
v -0.643676 -0.387935 0.131631
v -0.646991 -0.372984 0.127228
v -0.661019 -0.357335 0.134780
v -0.663816 -0.342200 0.131051
v -0.650216 -0.358002 0.122941
v -0.653245 -0.342950 0.118911
v -0.625331 -0.411070 0.129744
v -0.628026 -0.403005 0.126188
v -0.612782 -0.410699 0.120174
v -0.615691 -0.403125 0.116341
v -0.600325 -0.410945 0.110487
v -0.603404 -0.403262 0.106432
v -0.587872 -0.411103 0.100795
v -0.591359 -0.403485 0.096210
v -0.632391 -0.388430 0.120419
v -0.636078 -0.373612 0.115533
v -0.620745 -0.388795 0.109677
v -0.624996 -0.374179 0.104057
v -0.638892 -0.337441 0.099865
v -0.625667 -0.355502 0.094241
v -0.631817 -0.343414 0.094878
v -0.639362 -0.358650 0.111171
v -0.641887 -0.342795 0.105896
v -0.628338 -0.359891 0.099504
v -0.634452 -0.347602 0.100029
v -0.611889 -0.370073 0.087466
v -0.603412 -0.373250 0.080339
v -0.608884 -0.389084 0.099215
v -0.613980 -0.374722 0.093042
v -0.597340 -0.389486 0.088340
v -0.600934 -0.380432 0.083607
v -0.617779 -0.360529 0.088014
v -0.621266 -0.345103 0.082838
v -0.607194 -0.360736 0.075343
v -0.611139 -0.346011 0.070120
v -0.620303 -0.365658 0.093755
v -0.523412 -0.410860 -0.031953
v -0.544316 -0.386000 -0.061920
v -0.547670 -0.377291 -0.063605
v -0.551491 -0.362084 -0.066163
v -0.551463 -0.380037 -0.018100
v -0.566404 -0.348500 -0.013915
v -0.556573 -0.370769 -0.019670
v -0.562802 -0.354946 -0.020366
v -0.547785 -0.382337 -0.040250
v -0.534870 -0.398845 -0.047073
v -0.542668 -0.388903 -0.049885
v -0.538331 -0.396249 -0.024724
v -0.546131 -0.385890 -0.027872
v -0.532020 -0.402116 -0.034642
v -0.540839 -0.391742 -0.037615
v -0.551764 -0.374028 -0.041892
v -0.556274 -0.358943 -0.044638
v -0.549650 -0.375736 -0.053236
v -0.553817 -0.360652 -0.056244
v -0.553763 -0.372480 -0.031548
v -0.558446 -0.357457 -0.034521
v -0.575469 -0.411665 0.091039
v -0.579629 -0.403821 0.085577
v -0.563334 -0.413297 0.080942
v -0.568455 -0.404355 0.074222
v -0.530502 -0.426418 0.061000
v -0.558368 -0.400328 0.053929
v -0.550261 -0.403651 0.046090
v -0.551619 -0.415745 0.070301
v -0.558654 -0.404732 0.061761
v -0.538745 -0.419889 0.059791
v -0.546166 -0.410256 0.051461
v -0.598961 -0.342079 0.049516
v -0.585988 -0.358755 0.043236
v -0.592245 -0.347893 0.043363
v -0.571478 -0.374046 0.036311
v -0.556792 -0.388621 0.028733
v -0.563724 -0.379672 0.028343
v -0.569041 -0.361237 0.010877
v -0.572487 -0.351599 0.009438
v -0.578188 -0.364199 0.035854
v -0.583064 -0.349558 0.028971
v -0.569723 -0.365391 0.019400
v -0.576276 -0.350690 0.017454
v -0.585812 -0.384551 0.071262
v -0.592025 -0.377081 0.070771
v -0.576716 -0.387726 0.063368
v -0.581561 -0.376766 0.056995
v -0.586970 -0.389424 0.077424
v -0.593920 -0.382363 0.077964
v -0.573580 -0.394673 0.067491
v -0.596948 -0.361602 0.062779
v -0.600931 -0.346747 0.056372
v -0.587225 -0.362902 0.049987
v -0.593943 -0.352090 0.050111
v -0.565376 -0.392620 0.052937
v -0.572322 -0.378127 0.043573
v -0.556763 -0.392726 0.037484
v -0.564201 -0.383864 0.036332
v -0.566073 -0.397390 0.061151
v -0.579264 -0.368618 0.043414
v -0.540680 -0.402593 0.021368
v -0.535143 -0.406858 0.013975
v -0.528869 -0.409406 -0.009487
v -0.513288 -0.422751 -0.016921
v -0.521553 -0.414792 -0.019983
v -0.518329 -0.421083 0.005161
v -0.526882 -0.413249 0.002187
v -0.510997 -0.424885 -0.005691
v -0.519697 -0.418726 -0.008016
v -0.524006 -0.428692 0.054516
v -0.513111 -0.432627 0.042816
v -0.531768 -0.415995 0.037047
v -0.539727 -0.407737 0.033273
v -0.524345 -0.419903 0.028113
v -0.530140 -0.413139 0.020526
v -0.530946 -0.420011 0.046237
v -0.539073 -0.412988 0.044790
v -0.518886 -0.426021 0.035257
v -0.506164 -0.432047 0.020586
v -0.497795 -0.435393 0.010956
v -0.493784 -0.443500 0.035791
v -0.503412 -0.436359 0.032340
v -0.485647 -0.446349 0.026840
v -0.491243 -0.441121 0.019522
v -0.515406 -0.424917 0.017387
v -0.524744 -0.417037 0.014057
v -0.503329 -0.430641 0.003721
v -0.513073 -0.428961 0.028845
v -0.556130 -0.378526 0.004384
v -0.543531 -0.395000 -0.002822
v -0.550725 -0.384124 -0.006047
v -0.548501 -0.394563 0.020832
v -0.556310 -0.382005 0.012554
v -0.542281 -0.397842 0.006326
v -0.550084 -0.388247 0.005878
v -0.563278 -0.367351 0.003396
v -0.567653 -0.352931 -0.005231
v -0.559101 -0.369410 -0.010014
v -0.564140 -0.358662 -0.012132
v -0.563412 -0.371054 0.012132
v -0.536967 -0.400335 -0.012868
v -0.545265 -0.389723 -0.016519
v -0.529969 -0.405673 -0.023248
v -0.535566 -0.404408 -0.000963
v -0.547861 -0.398136 0.029264
v -0.634899 -0.539358 0.233539
v -0.618312 -0.559818 0.241511
v -0.626447 -0.544210 0.234641
v -0.610082 -0.554376 0.237929
v -0.608468 -0.543383 0.230877
v -0.632174 -0.530055 0.227102
v -0.636236 -0.516913 0.219793
v -0.624346 -0.523892 0.221153
v -0.621849 -0.515120 0.214473
v -0.625937 -0.533686 0.227904
v -0.615797 -0.528746 0.222433
v -0.615395 -0.518914 0.215508
v -0.599089 -0.537617 0.224990
v -0.613121 -0.509166 0.207990
v -0.597713 -0.528635 0.218139
v -0.605110 -0.513855 0.209283
v -0.588603 -0.523260 0.212405
v -0.587599 -0.513282 0.205164
v -0.647630 -0.498069 0.210871
v -0.646793 -0.489986 0.204322
v -0.634813 -0.485929 0.195557
v -0.660173 -0.458646 0.188285
v -0.647782 -0.457718 0.178506
v -0.654145 -0.474905 0.196228
v -0.657750 -0.465848 0.191481
v -0.640253 -0.474469 0.188407
v -0.644880 -0.464749 0.182326
v -0.624697 -0.482740 0.188687
v -0.635161 -0.455016 0.169016
v -0.628024 -0.453266 0.163980
v -0.624182 -0.474857 0.181776
v -0.631763 -0.461869 0.173481
v -0.612085 -0.470411 0.173245
v -0.619633 -0.458302 0.165118
v -0.641357 -0.502672 0.211474
v -0.639014 -0.495143 0.204801
v -0.626836 -0.501947 0.206038
v -0.631435 -0.492790 0.199996
v -0.611439 -0.500939 0.200967
v -0.617590 -0.487067 0.190431
v -0.601087 -0.495507 0.193961
v -0.600961 -0.487116 0.186395
v -0.604091 -0.505179 0.202452
v -0.594005 -0.499628 0.195526
v -0.592068 -0.491823 0.188412
v -0.615840 -0.479832 0.182931
v -0.608049 -0.477037 0.178540
v -0.576519 -0.507728 0.198381
v -0.555246 -0.504766 0.183428
v -0.551663 -0.504782 0.180677
v -0.602771 -0.467039 0.167266
v -0.602112 -0.459216 0.159769
v -0.589454 -0.455133 0.150808
v -0.576165 -0.452463 0.142189
v -0.566615 -0.450685 0.135931
v -0.588007 -0.481957 0.178758
v -0.579049 -0.478484 0.173308
v -0.576735 -0.499661 0.191065
v -0.584350 -0.488719 0.183559
v -0.562882 -0.499181 0.183520
v -0.571762 -0.483359 0.174119
v -0.594397 -0.471229 0.169886
v -0.593481 -0.463639 0.162071
v -0.578286 -0.471614 0.165554
v -0.584875 -0.461565 0.156809
v -0.570301 -0.476432 0.167415
v -0.550233 -0.498566 0.174810
v -0.557403 -0.483643 0.166802
v -0.538407 -0.492955 0.165683
v -0.542897 -0.482988 0.159779
v -0.565550 -0.468164 0.156103
v -0.571667 -0.458924 0.148084
v -0.552483 -0.465637 0.147196
v -0.558941 -0.455478 0.137880
v -0.561602 -0.474821 0.161283
v -0.548424 -0.472256 0.152519
v -0.610054 -0.564357 0.242406
v -0.602952 -0.558413 0.238146
v -0.601173 -0.547391 0.232216
v -0.586493 -0.556604 0.232980
v -0.591703 -0.542052 0.226043
v -0.571268 -0.554049 0.227520
v -0.575455 -0.541053 0.221354
v -0.564754 -0.557514 0.227811
v -0.590144 -0.533015 0.219339
v -0.580967 -0.527207 0.213880
v -0.579270 -0.517302 0.207252
v -0.564443 -0.547610 0.222645
v -0.564378 -0.540082 0.218687
v -0.555506 -0.552619 0.224002
v -0.555661 -0.539231 0.217080
v -0.537492 -0.551645 0.220397
v -0.541487 -0.537974 0.213752
v -0.563549 -0.525011 0.210222
v -0.569559 -0.511759 0.200481
v -0.550254 -0.518710 0.202224
v -0.556118 -0.509740 0.192389
v -0.555383 -0.528861 0.211818
v -0.546529 -0.525447 0.207114
v -0.528922 -0.545643 0.214522
v -0.526596 -0.536771 0.208209
v -0.514017 -0.531974 0.197670
v -0.538146 -0.518530 0.192080
v -0.544132 -0.509857 0.182820
v -0.525627 -0.518783 0.182475
v -0.530342 -0.510773 0.176289
v -0.532696 -0.524651 0.199214
v -0.519867 -0.524793 0.190011
v -0.530666 -0.555403 0.221580
v -0.520567 -0.550193 0.216138
v -0.520067 -0.541052 0.208754
v -0.504272 -0.549174 0.212460
v -0.510007 -0.538610 0.202931
v -0.495364 -0.552416 0.216774
v -0.567470 -0.504591 0.192874
v -0.563561 -0.504609 0.189873
v -0.543205 -0.503842 0.174413
v -0.535471 -0.499973 0.169547
v -0.664208 -0.446230 0.182959
v -0.668057 -0.431470 0.177862
v -0.651817 -0.446330 0.173185
v -0.656320 -0.431803 0.167238
v -0.671341 -0.416509 0.173499
v -0.674520 -0.401510 0.169272
v -0.660208 -0.417058 0.162090
v -0.663862 -0.403149 0.158507
v -0.638692 -0.446167 0.164367
v -0.643875 -0.431884 0.157535
v -0.625778 -0.446170 0.157046
v -0.630835 -0.431752 0.148605
v -0.619206 -0.450769 0.158175
v -0.648843 -0.416562 0.151571
v -0.654953 -0.409168 0.152605
v -0.635387 -0.418979 0.142603
v -0.676398 -0.385428 0.164446
v -0.680870 -0.371021 0.163629
v -0.670349 -0.390218 0.159459
v -0.684908 -0.355695 0.161912
v -0.688173 -0.340323 0.159883
v -0.612580 -0.441288 0.146523
v -0.617226 -0.431417 0.140415
v -0.602271 -0.438963 0.139570
v -0.601790 -0.432242 0.132757
v -0.608896 -0.448039 0.151360
v -0.595445 -0.443767 0.141087
v -0.593621 -0.437419 0.133553
v -0.622644 -0.418178 0.133283
v -0.609824 -0.417710 0.124065
v -0.590346 -0.429670 0.123590
v -0.577770 -0.428401 0.114051
v -0.581650 -0.443897 0.134997
v -0.586442 -0.436343 0.128713
v -0.566359 -0.444590 0.128157
v -0.573478 -0.434936 0.119677
v -0.596810 -0.417757 0.115104
v -0.584062 -0.417810 0.105796
v -0.557979 -0.449570 0.129897
v -0.521664 -0.450654 0.101407
v -0.513690 -0.452465 0.093997
v -0.531691 -0.489524 0.161095
v -0.529344 -0.481942 0.153888
v -0.515872 -0.476779 0.143116
v -0.539432 -0.463534 0.138269
v -0.544971 -0.455984 0.131012
v -0.526668 -0.462609 0.128976
v -0.532011 -0.455880 0.121979
v -0.535036 -0.470032 0.144031
v -0.521807 -0.468941 0.135342
v -0.503390 -0.476319 0.133459
v -0.491660 -0.477901 0.122833
v -0.514423 -0.463421 0.119016
v -0.521277 -0.455260 0.110362
v -0.502673 -0.465667 0.108421
v -0.508498 -0.458679 0.100795
v -0.509177 -0.469615 0.125883
v -0.497364 -0.471839 0.115370
v -0.502229 -0.455524 0.083029
v -0.481135 -0.466265 0.074495
v -0.489599 -0.459837 0.072680
v -0.483240 -0.455612 0.051411
v -0.473926 -0.458377 0.042172
v -0.474182 -0.468194 0.067806
v -0.482111 -0.459721 0.059897
v -0.462786 -0.471348 0.056755
v -0.468587 -0.464538 0.049161
v -0.471448 -0.479075 0.090192
v -0.480227 -0.481097 0.111830
v -0.461121 -0.491341 0.105556
v -0.470068 -0.484222 0.101578
v -0.491178 -0.468656 0.097497
v -0.496995 -0.461723 0.089881
v -0.480090 -0.471571 0.086028
v -0.488731 -0.464068 0.081863
v -0.485954 -0.474858 0.104335
v -0.479044 -0.476878 0.097561
v -0.463178 -0.481327 0.082212
v -0.451758 -0.484199 0.071191
v -0.452045 -0.493376 0.096781
v -0.457732 -0.487449 0.089341
v -0.440655 -0.495281 0.085714
v -0.446221 -0.490289 0.078437
v -0.468994 -0.474409 0.074599
v -0.457540 -0.477542 0.063623
v -0.503876 -0.530590 0.190333
v -0.518201 -0.517362 0.178487
v -0.515725 -0.508893 0.171577
v -0.506878 -0.502929 0.165254
v -0.506263 -0.522890 0.181986
v -0.508989 -0.512583 0.173183
v -0.491430 -0.519062 0.175191
v -0.498371 -0.507429 0.167067
v -0.482592 -0.515405 0.170141
v -0.481274 -0.506945 0.162878
v -0.468197 -0.501528 0.153525
v -0.490221 -0.543011 0.202813
v -0.495928 -0.534895 0.193377
v -0.482802 -0.541226 0.198664
v -0.481819 -0.535084 0.189883
v -0.483509 -0.548883 0.212785
v -0.472960 -0.543167 0.201467
v -0.473447 -0.539194 0.193562
v -0.494934 -0.528636 0.184694
v -0.487644 -0.525778 0.180160
v -0.467907 -0.530774 0.179981
v -0.454303 -0.527617 0.171769
v -0.456640 -0.540603 0.194711
v -0.462057 -0.536752 0.187634
v -0.447948 -0.538626 0.190444
v -0.447798 -0.533470 0.181293
v -0.474523 -0.519866 0.171744
v -0.473472 -0.511124 0.164719
v -0.458129 -0.519222 0.166739
v -0.463781 -0.508019 0.159313
v -0.522799 -0.494529 0.162483
v -0.522623 -0.485941 0.155610
v -0.505261 -0.494659 0.158021
v -0.511412 -0.483253 0.148962
v -0.497689 -0.498793 0.159924
v -0.492129 -0.489661 0.148201
v -0.497982 -0.482456 0.140537
v -0.479873 -0.489100 0.138248
v -0.485483 -0.483763 0.130911
v -0.487582 -0.496105 0.154159
v -0.473954 -0.495054 0.145990
v -0.455225 -0.499271 0.144495
v -0.444746 -0.499286 0.134042
v -0.437082 -0.502543 0.110962
v -0.427719 -0.503203 0.102606
v -0.435769 -0.502098 0.119995
v -0.421280 -0.504663 0.111000
v -0.447485 -0.525850 0.167465
v -0.437065 -0.526960 0.170764
v -0.425060 -0.524148 0.168055
v -0.446593 -0.518386 0.162956
v -0.447537 -0.506194 0.152592
v -0.438667 -0.501992 0.141974
v -0.437779 -0.517501 0.161473
v -0.437478 -0.510048 0.155773
v -0.423943 -0.514933 0.160257
v -0.429374 -0.507964 0.152300
v -0.424168 -0.503010 0.133140
v -0.411382 -0.505145 0.123893
v -0.414851 -0.508494 0.155785
v -0.414294 -0.504874 0.147116
v -0.401999 -0.501659 0.136093
v -0.468822 -0.491432 0.126742
v -0.474308 -0.487052 0.119572
v -0.459340 -0.494223 0.115196
v -0.468654 -0.489356 0.113008
v -0.460499 -0.496528 0.137611
v -0.448680 -0.499283 0.128918
v -0.444689 -0.499381 0.108363
v -0.432974 -0.500606 0.095748
v -0.444398 -0.501462 0.118703
v -0.565351 -0.427968 0.104310
v -0.553061 -0.428620 0.094409
v -0.554825 -0.442640 0.118102
v -0.560810 -0.434414 0.110260
v -0.542546 -0.442651 0.108183
v -0.548451 -0.435041 0.100449
v -0.571521 -0.418322 0.096220
v -0.559116 -0.419858 0.086473
v -0.541109 -0.430273 0.084072
v -0.522262 -0.439869 0.077446
v -0.530214 -0.432044 0.072864
v -0.529859 -0.444824 0.099125
v -0.536367 -0.436647 0.090284
v -0.521345 -0.444041 0.085972
v -0.529932 -0.437673 0.084719
v -0.547076 -0.422190 0.076255
v -0.538169 -0.424193 0.068277
v -0.550128 -0.449030 0.124256
v -0.537542 -0.448932 0.114736
v -0.529620 -0.449490 0.108312
v -0.513127 -0.442409 0.068761
v -0.519010 -0.434975 0.061058
v -0.501800 -0.445616 0.057620
v -0.507611 -0.438731 0.050013
v -0.508038 -0.448659 0.075425
v -0.496621 -0.451834 0.064401
v -0.492163 -0.448427 0.047477
v -0.501138 -0.440843 0.043472
v -0.479637 -0.452271 0.034701
v -0.490823 -0.453455 0.058797
v -0.685191 -0.325356 0.150902
v -0.686653 -0.309927 0.147857
v -0.676579 -0.326100 0.140248
v -0.678669 -0.310712 0.137438
v -0.688646 -0.294516 0.145113
v -0.691166 -0.279128 0.142627
v -0.680720 -0.295311 0.134678
v -0.682825 -0.279929 0.131848
v -0.666267 -0.326942 0.127770
v -0.668559 -0.311626 0.124698
v -0.655888 -0.327760 0.115381
v -0.658271 -0.312477 0.112190
v -0.670665 -0.296245 0.121867
v -0.672676 -0.280829 0.119159
v -0.660491 -0.297135 0.109212
v -0.662531 -0.281730 0.106466
v -0.693758 -0.263739 0.140195
v -0.698196 -0.247121 0.139087
v -0.684930 -0.264546 0.129018
v -0.687241 -0.249237 0.125922
v -0.700341 -0.233257 0.134680
v -0.704160 -0.218487 0.129622
v -0.689744 -0.233997 0.122575
v -0.692451 -0.218830 0.118962
v -0.674687 -0.265413 0.116452
v -0.676729 -0.250008 0.113704
v -0.664481 -0.266293 0.103838
v -0.666212 -0.250777 0.101495
v -0.678741 -0.234593 0.110996
v -0.680702 -0.219159 0.108354
v -0.667787 -0.235205 0.099355
v -0.669281 -0.219605 0.097319
v -0.616411 -0.294818 0.050524
v -0.618388 -0.285994 0.049282
v -0.641840 -0.328770 0.099164
v -0.646020 -0.313462 0.097451
v -0.634848 -0.329295 0.090970
v -0.637597 -0.314143 0.087302
v -0.647144 -0.328402 0.105211
v -0.651199 -0.313050 0.103659
v -0.649118 -0.298111 0.095183
v -0.651532 -0.282728 0.092585
v -0.639987 -0.298862 0.084102
v -0.642260 -0.283540 0.081054
v -0.654239 -0.297677 0.101467
v -0.656587 -0.282271 0.098955
v -0.624554 -0.330143 0.078469
v -0.627299 -0.314990 0.074808
v -0.614457 -0.331062 0.065713
v -0.617168 -0.315896 0.062097
v -0.629688 -0.299709 0.071608
v -0.632142 -0.284451 0.068326
v -0.619103 -0.299971 0.057205
v -0.623111 -0.285419 0.056082
v -0.620906 -0.270607 0.046786
v -0.622401 -0.255156 0.043895
v -0.623767 -0.239696 0.040961
v -0.624657 -0.230063 0.039155
v -0.653082 -0.267273 0.089762
v -0.653759 -0.251778 0.086520
v -0.644134 -0.268075 0.078525
v -0.645667 -0.252489 0.076439
v -0.658193 -0.266836 0.096058
v -0.658916 -0.251357 0.092757
v -0.654058 -0.236284 0.082986
v -0.653934 -0.226072 0.080559
v -0.647169 -0.236891 0.074394
v -0.648484 -0.221197 0.073266
v -0.659165 -0.235845 0.089289
v -0.657989 -0.220419 0.084777
v -0.652203 -0.215619 0.077478
v -0.634243 -0.269067 0.065500
v -0.635882 -0.253519 0.063278
v -0.625656 -0.270041 0.053552
v -0.627122 -0.254580 0.050698
v -0.637414 -0.237932 0.061193
v -0.638737 -0.222271 0.059380
v -0.628413 -0.239093 0.047863
v -0.628877 -0.224120 0.043885
v -0.654974 -0.179037 0.003503
v -0.661070 -0.170465 0.001456
v -0.660932 -0.155060 -0.001622
v -0.657692 -0.146435 -0.002694
v -0.716120 -0.198286 0.120448
v -0.714161 -0.189361 0.115159
v -0.708025 -0.183566 0.110480
v -0.709195 -0.203280 0.121705
v -0.707485 -0.193579 0.114391
v -0.695640 -0.203835 0.114723
v -0.700187 -0.188322 0.110731
v -0.718852 -0.175330 0.110241
v -0.722342 -0.159070 0.104224
v -0.709427 -0.174619 0.107311
v -0.711611 -0.159142 0.105083
v -0.699501 -0.173338 0.107274
v -0.700907 -0.157583 0.106059
v -0.682358 -0.203617 0.106108
v -0.683440 -0.187869 0.104609
v -0.670118 -0.203770 0.096138
v -0.669828 -0.187533 0.096422
v -0.683591 -0.171184 0.104486
v -0.688915 -0.155937 0.106571
v -0.668981 -0.175994 0.097459
v -0.724719 -0.146207 0.102916
v -0.731026 -0.136419 0.103991
v -0.712476 -0.151075 0.105438
v -0.714357 -0.140284 0.106972
v -0.718664 -0.127411 0.110040
v -0.702259 -0.143375 0.106842
v -0.704573 -0.125353 0.108385
v -0.717381 -0.109549 0.113832
v -0.721739 -0.101413 0.118115
v -0.706866 -0.114103 0.109384
v -0.690639 -0.146462 0.107079
v -0.633021 -0.189577 0.030435
v -0.649972 -0.178727 0.014043
v -0.657398 -0.168041 0.014783
v -0.638991 -0.180114 0.025923
v -0.640847 -0.165582 0.024221
v -0.645597 -0.208889 0.068769
v -0.658780 -0.204246 0.084996
v -0.657590 -0.187688 0.086450
v -0.648668 -0.203923 0.072928
v -0.647104 -0.188467 0.074200
v -0.656115 -0.177677 0.088314
v -0.644745 -0.176389 0.077203
v -0.640213 -0.205149 0.059635
v -0.637382 -0.193271 0.056135
v -0.631261 -0.207991 0.043123
v -0.632200 -0.191081 0.043017
v -0.643441 -0.198406 0.065547
v -0.638823 -0.188153 0.061349
v -0.633119 -0.182452 0.053273
v -0.630852 -0.175256 0.037435
v -0.632248 -0.169986 0.029140
v -0.634362 -0.174497 0.064803
v -0.626269 -0.171196 0.052186
v -0.619062 -0.162696 0.051581
v -0.653814 -0.151578 0.008594
v -0.655185 -0.145540 0.000566
v -0.644180 -0.153722 0.017025
v -0.553067 -0.346564 -0.068598
v -0.554075 -0.331015 -0.071292
v -0.553878 -0.320936 -0.073125
v -0.568090 -0.339232 -0.015480
v -0.571455 -0.323958 -0.017995
v -0.564796 -0.340472 -0.025023
v -0.567455 -0.325288 -0.028573
v -0.574266 -0.308614 -0.020516
v -0.574644 -0.297618 -0.022525
v -0.569537 -0.309897 -0.031373
v -0.570442 -0.293428 -0.031030
v -0.558671 -0.343579 -0.047352
v -0.560825 -0.328127 -0.049750
v -0.555833 -0.345290 -0.059252
v -0.557123 -0.329842 -0.062313
v -0.560910 -0.342117 -0.037321
v -0.563389 -0.326781 -0.040142
v -0.560627 -0.312315 -0.051825
v -0.558959 -0.301403 -0.053641
v -0.555253 -0.314262 -0.065616
v -0.554108 -0.296953 -0.062019
v -0.564171 -0.311318 -0.043491
v -0.561850 -0.295547 -0.048224
v -0.557070 -0.290892 -0.056503
v -0.568939 -0.278079 -0.034575
v -0.568298 -0.262374 -0.037595
v -0.567346 -0.253105 -0.039808
v -0.550643 -0.281246 -0.066286
v -0.549047 -0.272395 -0.068698
v -0.561982 -0.279456 -0.047620
v -0.561892 -0.263290 -0.047595
v -0.555223 -0.280620 -0.059300
v -0.552002 -0.265652 -0.062613
v -0.561326 -0.250242 -0.046932
v -0.551278 -0.246294 -0.058290
v -0.547050 -0.237215 -0.060478
v -0.602036 -0.332494 0.048294
v -0.606121 -0.317237 0.046220
v -0.595778 -0.333440 0.038231
v -0.598846 -0.318402 0.034150
v -0.611178 -0.300999 0.045431
v -0.613081 -0.286693 0.041340
v -0.601690 -0.303283 0.030359
v -0.604122 -0.288018 0.027104
v -0.587277 -0.317064 0.013173
v -0.577234 -0.336414 0.007438
v -0.582038 -0.322176 0.006529
v -0.586766 -0.334746 0.024065
v -0.589494 -0.320870 0.019539
v -0.581149 -0.335550 0.015290
v -0.583890 -0.327192 0.014310
v -0.590593 -0.305132 0.011534
v -0.593264 -0.289760 0.009068
v -0.584525 -0.306202 0.000908
v -0.586505 -0.290775 -0.001759
v -0.594942 -0.304424 0.018821
v -0.597663 -0.289069 0.016291
v -0.606615 -0.331867 0.055282
v -0.610606 -0.316576 0.053331
v -0.613692 -0.305002 0.051837
v -0.615173 -0.271306 0.038528
v -0.616976 -0.255816 0.036090
v -0.606054 -0.272574 0.024499
v -0.607735 -0.257040 0.022221
v -0.618770 -0.240323 0.033665
v -0.621361 -0.225129 0.032528
v -0.609268 -0.241454 0.020136
v -0.610936 -0.225916 0.017874
v -0.594389 -0.274253 0.006225
v -0.594933 -0.258726 0.003065
v -0.587834 -0.275116 -0.003580
v -0.589180 -0.259462 -0.005422
v -0.598978 -0.273630 0.013201
v -0.599621 -0.258138 0.009911
v -0.595077 -0.248792 0.000940
v -0.589919 -0.243847 -0.006414
v -0.586205 -0.227749 -0.011953
v -0.599004 -0.242910 0.005698
v -0.600948 -0.226873 0.004975
v -0.593444 -0.238390 -0.002359
v -0.589492 -0.226178 -0.008062
v -0.625561 -0.219753 0.037214
v -0.571361 -0.338138 -0.006791
v -0.574903 -0.322927 -0.009535
v -0.577876 -0.307641 -0.012267
v -0.577548 -0.291902 -0.017021
v -0.573176 -0.287079 -0.024912
v -0.578780 -0.276406 -0.017691
v -0.580011 -0.260712 -0.019385
v -0.573080 -0.277296 -0.027016
v -0.572832 -0.261731 -0.030548
v -0.580345 -0.244698 -0.019912
v -0.580722 -0.226837 -0.018345
v -0.570506 -0.246692 -0.034393
v -0.570029 -0.229405 -0.032476
v -0.560709 -0.241955 -0.046177
v -0.559722 -0.230249 -0.044959
v -0.554390 -0.239455 -0.052751
v -0.549487 -0.231167 -0.056045
v -0.647114 -0.181316 -0.003587
v -0.655412 -0.170366 -0.010627
v -0.637655 -0.180726 -0.008724
v -0.638554 -0.170412 -0.013672
v -0.653673 -0.156085 -0.010330
v -0.654948 -0.146447 -0.004801
v -0.640268 -0.158160 -0.014215
v -0.628001 -0.189485 0.009281
v -0.625579 -0.189496 0.007421
v -0.622317 -0.209451 0.028128
v -0.627871 -0.194247 0.021719
v -0.612785 -0.210442 0.015378
v -0.617520 -0.194502 0.009233
v -0.637044 -0.185865 0.007494
v -0.627942 -0.183156 -0.000249
v -0.626938 -0.167687 -0.006703
v -0.634921 -0.186711 0.017527
v -0.629622 -0.161896 0.019083
v -0.615616 -0.180491 0.004036
v -0.618109 -0.165798 0.007077
v -0.585668 -0.220066 -0.013894
v -0.601849 -0.211061 0.003712
v -0.602967 -0.195327 0.002165
v -0.588863 -0.214356 -0.009519
v -0.589536 -0.195055 -0.006255
v -0.603240 -0.179052 0.003826
v -0.607325 -0.170481 0.008499
v -0.587925 -0.183662 -0.004223
v -0.626798 -0.208789 0.035243
v -0.628168 -0.199161 0.033601
v -0.625325 -0.168324 0.036942
v -0.623372 -0.166960 0.029405
v -0.609140 -0.165913 0.019869
v -0.621902 -0.167102 0.041393
v -0.613974 -0.162184 0.041617
v -0.600160 -0.159313 0.031525
v -0.595382 -0.172219 0.006790
v -0.596667 -0.167764 0.012322
v -0.583948 -0.174176 0.000902
v -0.580087 -0.166032 0.005884
v -0.586224 -0.156011 0.021757
v -0.576504 -0.156686 0.010496
v -0.644305 -0.147673 0.000209
v -0.652441 -0.145552 -0.001541
v -0.632326 -0.155025 -0.006034
v -0.635713 -0.152855 0.011098
v -0.627878 -0.155579 0.003353
v -0.578558 -0.148150 0.021733
v -0.572893 -0.146621 0.015142
v -0.579834 -0.218607 -0.019395
v -0.568864 -0.215051 -0.031041
v -0.580350 -0.213321 -0.017938
v -0.577370 -0.195235 -0.016322
v -0.568109 -0.206715 -0.030105
v -0.565964 -0.195687 -0.027376
v -0.574973 -0.184280 -0.013262
v -0.563135 -0.183090 -0.023763
v -0.557764 -0.211896 -0.041846
v -0.552947 -0.204350 -0.043808
v -0.546513 -0.213923 -0.053761
v -0.544714 -0.203116 -0.051480
v -0.560843 -0.205096 -0.036812
v -0.555173 -0.197498 -0.038554
v -0.543040 -0.194452 -0.049350
v -0.551538 -0.181248 -0.034582
v -0.540279 -0.178238 -0.045181
v -0.535413 -0.169381 -0.047088
v -0.572272 -0.175249 -0.009796
v -0.568776 -0.164290 -0.005307
v -0.561140 -0.174311 -0.021215
v -0.556898 -0.159932 -0.017232
v -0.565914 -0.155201 -0.001632
v -0.557991 -0.153270 -0.011029
v -0.549823 -0.172569 -0.032398
v -0.547530 -0.161362 -0.029476
v -0.542702 -0.171423 -0.039296
v -0.537689 -0.162934 -0.041896
v -0.550968 -0.151331 -0.019167
v -0.561287 -0.141476 0.002208
v -0.555423 -0.132760 -0.000248
v -0.552817 -0.144101 -0.012008
v -0.550249 -0.129486 -0.007290
v -0.545016 -0.149201 -0.026272
v -0.534230 -0.144466 -0.038428
v -0.529343 -0.134907 -0.040931
v -0.543108 -0.140453 -0.023837
v -0.541468 -0.125003 -0.019387
v -0.536107 -0.137892 -0.032448
v -0.531681 -0.128498 -0.035200
v -0.536793 -0.110281 -0.022389
v -0.533953 -0.102164 -0.024943
v -0.530025 -0.111235 -0.032877
v -0.528822 -0.096394 -0.032425
v -0.690229 -0.324893 0.157293
v -0.691615 -0.309437 0.154348
v -0.693565 -0.294010 0.151660
v -0.696072 -0.278617 0.149191
v -0.698685 -0.263236 0.146732
v -0.701140 -0.251040 0.144935
v -0.677648 -0.164789 0.103666
v -0.679737 -0.154923 0.105562
v -0.667650 -0.167453 0.099144
v -0.664756 -0.152957 0.102999
v -0.656890 -0.145947 0.104679
v -0.692278 -0.135758 0.107940
v -0.692204 -0.123236 0.111856
v -0.683425 -0.115418 0.119633
v -0.708648 -0.103064 0.119891
v -0.715501 -0.098450 0.123895
v -0.699566 -0.110809 0.115033
v -0.697278 -0.098863 0.130367
v -0.704273 -0.093152 0.134179
v -0.686172 -0.107099 0.125387
v -0.681223 -0.139542 0.108484
v -0.683218 -0.127444 0.112272
v -0.668051 -0.143335 0.107403
v -0.670261 -0.132069 0.111899
v -0.673137 -0.119832 0.118633
v -0.659261 -0.135276 0.110737
v -0.661678 -0.124250 0.116734
v -0.675717 -0.109866 0.125764
v -0.690562 -0.095436 0.135665
v -0.692605 -0.086777 0.142522
v -0.681518 -0.098155 0.132507
v -0.678056 -0.085402 0.137714
v -0.686627 -0.076851 0.151643
v -0.672542 -0.077262 0.143446
v -0.663966 -0.112544 0.123809
v -0.650022 -0.127056 0.114657
v -0.651801 -0.116488 0.121121
v -0.642054 -0.108773 0.125337
v -0.665837 -0.102432 0.128940
v -0.668069 -0.089525 0.133583
v -0.653539 -0.106233 0.127639
v -0.652978 -0.093270 0.135509
v -0.660323 -0.084866 0.138850
v -0.643737 -0.101078 0.131005
v -0.653685 -0.168743 0.091427
v -0.650297 -0.156954 0.095772
v -0.641331 -0.167103 0.081596
v -0.637636 -0.157678 0.086353
v -0.646887 -0.147670 0.100160
v -0.633847 -0.148259 0.091233
v -0.630421 -0.165023 0.069882
v -0.626568 -0.156816 0.074853
v -0.624192 -0.163826 0.062181
v -0.616974 -0.155926 0.062311
v -0.622099 -0.147154 0.080617
v -0.611117 -0.145697 0.068999
v -0.643198 -0.138199 0.104909
v -0.630095 -0.139281 0.096069
v -0.618252 -0.138900 0.085579
v -0.607245 -0.137643 0.073996
v -0.639242 -0.128720 0.110007
v -0.635412 -0.120335 0.114947
v -0.625613 -0.129614 0.101851
v -0.621769 -0.121337 0.106809
v -0.628520 -0.109218 0.121537
v -0.615986 -0.110109 0.113310
v -0.629335 -0.102912 0.127529
v -0.608561 -0.103493 0.113660
v -0.613677 -0.129200 0.091482
v -0.609848 -0.120811 0.096420
v -0.602889 -0.128021 0.079614
v -0.599178 -0.118719 0.084393
v -0.605683 -0.111258 0.101789
v -0.595355 -0.109288 0.089318
v -0.601888 -0.102609 0.106682
v -0.591619 -0.100175 0.094130
v -0.660265 -0.073074 0.148858
v -0.646423 -0.088434 0.140390
v -0.649417 -0.078314 0.147725
v -0.635196 -0.089718 0.139832
v -0.636973 -0.083561 0.145366
v -0.638897 -0.071291 0.155402
v -0.625066 -0.085232 0.143608
v -0.627299 -0.074814 0.151749
v -0.619729 -0.066817 0.155398
v -0.619589 -0.103745 0.122953
v -0.616508 -0.103758 0.120587
v -0.621527 -0.096466 0.130571
v -0.609596 -0.097059 0.121557
v -0.617051 -0.085800 0.138660
v -0.613217 -0.077451 0.143606
v -0.604608 -0.085949 0.128954
v -0.600792 -0.077462 0.133876
v -0.597028 -0.091839 0.113423
v -0.590427 -0.084098 0.113655
v -0.587743 -0.090725 0.099125
v -0.583987 -0.081772 0.103965
v -0.597252 -0.085480 0.122049
v -0.589314 -0.075497 0.122300
v -0.579910 -0.072250 0.109219
v -0.608827 -0.067818 0.149267
v -0.596672 -0.067925 0.139187
v -0.588565 -0.067026 0.130472
v -0.604847 -0.150029 0.053498
v -0.594014 -0.150406 0.039478
v -0.605653 -0.144872 0.062537
v -0.585499 -0.149313 0.029973
v -0.598754 -0.143747 0.054241
v -0.590190 -0.141982 0.044410
v -0.597570 -0.135272 0.062930
v -0.589598 -0.124812 0.063172
v -0.586411 -0.132566 0.049277
v -0.582854 -0.122082 0.053850
v -0.579291 -0.139533 0.030864
v -0.573259 -0.128391 0.031515
v -0.570176 -0.137584 0.018628
v -0.565790 -0.123171 0.022142
v -0.579783 -0.130831 0.040307
v -0.574457 -0.119681 0.040720
v -0.566721 -0.117368 0.028123
v -0.560591 -0.113695 0.018810
v -0.568763 -0.103516 0.040073
v -0.565718 -0.094906 0.037914
v -0.562612 -0.106429 0.026184
v -0.561621 -0.089550 0.029737
v -0.596311 -0.126771 0.071715
v -0.589900 -0.116322 0.072130
v -0.580088 -0.113028 0.057400
v -0.589858 -0.107709 0.081536
v -0.583701 -0.104244 0.072261
v -0.577321 -0.100284 0.061597
v -0.572834 -0.087673 0.059175
v -0.583541 -0.096708 0.081210
v -0.576481 -0.081362 0.080169
v -0.577910 -0.093144 0.069870
v -0.573417 -0.081979 0.066576
v -0.575409 -0.110883 0.050245
v -0.572312 -0.102521 0.048402
v -0.567952 -0.085942 0.047352
v -0.563597 -0.084210 0.035933
v -0.569907 -0.076879 0.057154
v -0.562109 -0.135140 0.008333
v -0.557549 -0.125430 0.006984
v -0.548973 -0.120964 -0.005676
v -0.555185 -0.108175 0.010676
v -0.551098 -0.096613 0.006366
v -0.547467 -0.108416 -0.003787
v -0.546743 -0.091986 -0.001807
v -0.556892 -0.102916 0.016130
v -0.553744 -0.090403 0.012451
v -0.549523 -0.086068 0.003930
v -0.544144 -0.117787 -0.012675
v -0.541226 -0.109602 -0.015211
v -0.537243 -0.095134 -0.018962
v -0.531474 -0.091603 -0.027956
v -0.582636 -0.088906 0.091130
v -0.577790 -0.078216 0.092325
v -0.575310 -0.070162 0.101229
v -0.463588 -0.457389 0.018063
v -0.457132 -0.458439 0.012223
v -0.445310 -0.460566 0.001720
v -0.433316 -0.462736 -0.008559
v -0.420958 -0.464533 -0.018365
v -0.402018 -0.475722 -0.025522
v -0.409155 -0.467399 -0.027292
v -0.384740 -0.489808 -0.034048
v -0.371190 -0.506057 -0.040991
v -0.378293 -0.496050 -0.041138
v -0.397486 -0.461393 -0.051930
v -0.383999 -0.478125 -0.058451
v -0.391085 -0.467878 -0.058331
v -0.392004 -0.481202 -0.033906
v -0.398837 -0.466303 -0.043562
v -0.384454 -0.482360 -0.049612
v -0.391365 -0.471169 -0.050810
v -0.519076 -0.413170 -0.053782
v -0.512346 -0.414745 -0.059934
v -0.507747 -0.425374 -0.038941
v -0.516587 -0.416620 -0.041875
v -0.501659 -0.427033 -0.045946
v -0.507356 -0.421030 -0.053400
v -0.500429 -0.417656 -0.070309
v -0.487996 -0.417875 -0.080026
v -0.490372 -0.428404 -0.057150
v -0.495850 -0.424088 -0.064308
v -0.476855 -0.426969 -0.065465
v -0.482176 -0.423864 -0.072413
v -0.529352 -0.389104 -0.092981
v -0.538731 -0.389899 -0.068527
v -0.520248 -0.401202 -0.076781
v -0.528412 -0.394313 -0.080953
v -0.532108 -0.380548 -0.093806
v -0.534224 -0.365105 -0.096276
v -0.543292 -0.378632 -0.074532
v -0.546224 -0.363545 -0.078437
v -0.536724 -0.379935 -0.086866
v -0.539227 -0.364629 -0.089838
v -0.522820 -0.390905 -0.099622
v -0.513069 -0.390835 -0.107375
v -0.511513 -0.402742 -0.084829
v -0.517181 -0.396959 -0.092244
v -0.499158 -0.403064 -0.094648
v -0.504618 -0.394634 -0.103714
v -0.525525 -0.381335 -0.103200
v -0.527240 -0.365814 -0.105523
v -0.511452 -0.381415 -0.112689
v -0.515795 -0.366252 -0.116526
v -0.503423 -0.385821 -0.112116
v -0.527177 -0.404906 -0.054803
v -0.534253 -0.396367 -0.062659
v -0.519724 -0.405734 -0.068299
v -0.528050 -0.399728 -0.069677
v -0.525411 -0.407985 -0.044788
v -0.506469 -0.409009 -0.078224
v -0.494026 -0.409300 -0.087929
v -0.478876 -0.414928 -0.085746
v -0.468364 -0.424939 -0.069005
v -0.467999 -0.416982 -0.078709
v -0.458355 -0.410174 -0.081653
v -0.490714 -0.401689 -0.099902
v -0.491673 -0.393465 -0.105329
v -0.504543 -0.375959 -0.116460
v -0.505350 -0.365619 -0.120663
v -0.493119 -0.377961 -0.112664
v -0.493887 -0.363789 -0.118701
v -0.483057 -0.370100 -0.113027
v -0.484126 -0.362133 -0.116476
v -0.479615 -0.405271 -0.094733
v -0.480833 -0.391856 -0.104175
v -0.469800 -0.399581 -0.097167
v -0.470683 -0.390203 -0.102248
v -0.467695 -0.408559 -0.088495
v -0.460947 -0.402582 -0.089221
v -0.456699 -0.386670 -0.096829
v -0.481952 -0.380054 -0.109203
v -0.474036 -0.374489 -0.109325
v -0.470427 -0.359084 -0.113269
v -0.459381 -0.373080 -0.105074
v -0.461588 -0.362266 -0.109948
v -0.450011 -0.379823 -0.096356
v -0.463041 -0.352172 -0.112719
v -0.451949 -0.371414 -0.101061
v -0.455306 -0.356321 -0.108688
v -0.484120 -0.436978 -0.033364
v -0.490983 -0.435534 -0.010843
v -0.483175 -0.438126 -0.022817
v -0.506694 -0.426166 -0.027996
v -0.514396 -0.420178 -0.030357
v -0.492958 -0.432428 -0.035591
v -0.498159 -0.431452 -0.013125
v -0.490846 -0.434320 -0.024864
v -0.476706 -0.437214 -0.039301
v -0.468358 -0.436868 -0.045292
v -0.470752 -0.440597 -0.031528
v -0.459019 -0.439026 -0.041919
v -0.482103 -0.433519 -0.046351
v -0.468469 -0.432524 -0.054264
v -0.459030 -0.435016 -0.050428
v -0.476867 -0.446163 0.003785
v -0.487329 -0.439556 0.000668
v -0.469348 -0.447776 -0.003747
v -0.474815 -0.443538 -0.010892
v -0.473847 -0.450569 0.014840
v -0.484109 -0.443733 0.011614
v -0.462694 -0.453468 0.004950
v -0.497822 -0.432703 -0.002491
v -0.457737 -0.449620 -0.014526
v -0.463219 -0.445272 -0.021691
v -0.445212 -0.449936 -0.024124
v -0.450772 -0.444984 -0.031394
v -0.450918 -0.455252 -0.005613
v -0.439130 -0.455832 -0.016170
v -0.443499 -0.436646 -0.047881
v -0.434431 -0.434264 -0.052049
v -0.457390 -0.425090 -0.064424
v -0.457154 -0.419048 -0.071714
v -0.446929 -0.421097 -0.065433
v -0.449429 -0.413703 -0.073672
v -0.449168 -0.430861 -0.055296
v -0.435453 -0.425234 -0.060586
v -0.436213 -0.412339 -0.069680
v -0.396057 -0.451130 -0.076223
v -0.396836 -0.445128 -0.077272
v -0.424004 -0.420065 -0.064071
v -0.425140 -0.410689 -0.068463
v -0.431732 -0.448925 -0.032485
v -0.437475 -0.442563 -0.040002
v -0.418375 -0.448470 -0.041004
v -0.425127 -0.438591 -0.049068
v -0.427071 -0.455328 -0.026378
v -0.415054 -0.455351 -0.036639
v -0.425130 -0.429783 -0.057236
v -0.404490 -0.453057 -0.051000
v -0.410836 -0.439156 -0.057150
v -0.396650 -0.455027 -0.066799
v -0.400308 -0.439657 -0.071652
v -0.405464 -0.457296 -0.045070
v -0.416145 -0.424454 -0.063129
v -0.415047 -0.409348 -0.068282
v -0.402215 -0.424468 -0.071918
v -0.402885 -0.408573 -0.072881
v -0.445234 -0.399382 -0.082186
v -0.447550 -0.389087 -0.089586
v -0.436301 -0.402395 -0.075875
v -0.438513 -0.392966 -0.081889
v -0.442042 -0.383405 -0.089027
v -0.429173 -0.396222 -0.076030
v -0.425438 -0.380615 -0.081370
v -0.417680 -0.374173 -0.081332
v -0.440541 -0.368846 -0.094833
v -0.438342 -0.354277 -0.101281
v -0.431495 -0.348592 -0.101821
v -0.428452 -0.366280 -0.089124
v -0.430071 -0.357844 -0.094206
v -0.415857 -0.363151 -0.088610
v -0.421549 -0.351437 -0.097500
v -0.416092 -0.394132 -0.072850
v -0.416977 -0.384014 -0.076561
v -0.404483 -0.393010 -0.075052
v -0.409137 -0.378221 -0.079772
v -0.408390 -0.366269 -0.086554
v -0.368464 -0.505770 -0.143571
v -0.365228 -0.507103 -0.135173
v -0.371912 -0.497859 -0.144742
v -0.375846 -0.482602 -0.146926
v -0.375772 -0.490180 -0.125447
v -0.380866 -0.479768 -0.126981
v -0.372694 -0.496208 -0.132738
v -0.379024 -0.481475 -0.138116
v -0.333767 -0.534248 -0.144324
v -0.324313 -0.533994 -0.151213
v -0.317175 -0.532979 -0.155102
v -0.355949 -0.497458 -0.176620
v -0.358660 -0.485919 -0.178673
v -0.344395 -0.513867 -0.182681
v -0.336041 -0.517041 -0.192494
v -0.343212 -0.502471 -0.208895
v -0.348607 -0.490345 -0.211471
v -0.350539 -0.502745 -0.183485
v -0.354059 -0.487339 -0.190219
v -0.342716 -0.505277 -0.200259
v -0.350357 -0.488708 -0.200804
v -0.362648 -0.509684 -0.149454
v -0.346199 -0.524614 -0.159004
v -0.352977 -0.515725 -0.160642
v -0.350158 -0.522426 -0.138789
v -0.357314 -0.515770 -0.140694
v -0.343326 -0.528010 -0.147389
v -0.353074 -0.520316 -0.150708
v -0.366680 -0.498932 -0.154768
v -0.369673 -0.483867 -0.158751
v -0.357740 -0.501286 -0.169785
v -0.362687 -0.485095 -0.170967
v -0.337747 -0.527077 -0.168748
v -0.345067 -0.517345 -0.176275
v -0.326039 -0.527125 -0.179411
v -0.331432 -0.523462 -0.186456
v -0.329466 -0.532188 -0.157933
v -0.316329 -0.531198 -0.164285
v -0.352061 -0.507511 -0.175428
v -0.356860 -0.520875 -0.048089
v -0.350436 -0.524074 -0.055736
v -0.343083 -0.524566 -0.079076
v -0.335019 -0.525324 -0.087472
v -0.340899 -0.526681 -0.068234
v -0.327185 -0.527796 -0.077256
v -0.390949 -0.467643 -0.095777
v -0.386347 -0.471912 -0.102803
v -0.387886 -0.468957 -0.087472
v -0.371774 -0.482460 -0.090508
v -0.379287 -0.477447 -0.092440
v -0.357139 -0.505960 -0.121334
v -0.339904 -0.514433 -0.103751
v -0.347891 -0.504931 -0.107547
v -0.371453 -0.489332 -0.114890
v -0.380202 -0.478525 -0.112841
v -0.364547 -0.497067 -0.118078
v -0.365805 -0.487517 -0.100044
v -0.374757 -0.482163 -0.101877
v -0.355866 -0.495110 -0.104918
v -0.370784 -0.496883 -0.064262
v -0.358044 -0.510804 -0.070378
v -0.363840 -0.501545 -0.070934
v -0.364475 -0.512153 -0.048922
v -0.371513 -0.500088 -0.056898
v -0.358139 -0.514658 -0.063435
v -0.365865 -0.506846 -0.063312
v -0.377886 -0.484246 -0.065288
v -0.384395 -0.471811 -0.073476
v -0.370106 -0.486076 -0.080434
v -0.377703 -0.478259 -0.080980
v -0.378590 -0.487972 -0.057205
v -0.349274 -0.516263 -0.079201
v -0.354018 -0.501500 -0.086442
v -0.340289 -0.517967 -0.095108
v -0.348371 -0.502524 -0.096494
v -0.349849 -0.520553 -0.070637
v -0.357843 -0.492272 -0.091475
v -0.352183 -0.494952 -0.097452
v -0.334604 -0.530232 -0.125220
v -0.331558 -0.533005 -0.133588
v -0.328864 -0.528178 -0.117807
v -0.323348 -0.530272 -0.121475
v -0.318356 -0.534034 -0.143454
v -0.310060 -0.531916 -0.150416
v -0.308781 -0.532021 -0.130997
v -0.296392 -0.529773 -0.141899
v -0.323847 -0.525701 -0.101251
v -0.312013 -0.527716 -0.109320
v -0.314885 -0.526190 -0.087157
v -0.302329 -0.526551 -0.096714
v -0.299319 -0.529148 -0.118690
v -0.286842 -0.528898 -0.128354
v -0.289700 -0.527472 -0.106174
v -0.277105 -0.528142 -0.115677
v -0.342626 -0.524250 -0.127480
v -0.351107 -0.513692 -0.123850
v -0.339626 -0.531111 -0.134699
v -0.335035 -0.521823 -0.113932
v -0.344455 -0.511467 -0.114648
v -0.304027 -0.530209 -0.155525
v -0.295486 -0.528999 -0.150103
v -0.330895 -0.523972 -0.103416
v -0.390863 -0.460030 -0.119291
v -0.391689 -0.453661 -0.120404
v -0.376132 -0.466984 -0.149760
v -0.375285 -0.458074 -0.151754
v -0.386159 -0.465326 -0.126502
v -0.385903 -0.448757 -0.128709
v -0.380036 -0.466116 -0.141894
v -0.377261 -0.451050 -0.144603
v -0.381277 -0.439757 -0.131666
v -0.375054 -0.436776 -0.140119
v -0.360211 -0.470478 -0.181579
v -0.360184 -0.460170 -0.183411
v -0.351653 -0.475065 -0.214188
v -0.352225 -0.459423 -0.216668
v -0.356456 -0.472061 -0.193429
v -0.357352 -0.456027 -0.192939
v -0.353464 -0.473450 -0.203601
v -0.354129 -0.457841 -0.206202
v -0.350988 -0.443532 -0.219067
v -0.349455 -0.431394 -0.220873
v -0.355226 -0.440247 -0.197118
v -0.353282 -0.426990 -0.199280
v -0.352907 -0.441955 -0.208619
v -0.350687 -0.423857 -0.210857
v -0.370667 -0.468088 -0.160137
v -0.369822 -0.452801 -0.160143
v -0.363866 -0.469521 -0.173388
v -0.362447 -0.453873 -0.176824
v -0.371381 -0.447237 -0.154248
v -0.365758 -0.441641 -0.164230
v -0.361582 -0.437187 -0.173548
v -0.357400 -0.420951 -0.177499
v -0.367232 -0.433441 -0.154847
v -0.362015 -0.417759 -0.155806
v -0.362898 -0.430830 -0.166099
v -0.359583 -0.419469 -0.167394
v -0.359059 -0.449604 -0.185396
v -0.357439 -0.438775 -0.187053
v -0.354252 -0.421420 -0.191502
v -0.351926 -0.416322 -0.200850
v -0.349005 -0.409816 -0.212434
v -0.347392 -0.393872 -0.214810
v -0.346309 -0.378019 -0.217313
v -0.345831 -0.369238 -0.218716
v -0.355363 -0.412509 -0.179121
v -0.358574 -0.409043 -0.157319
v -0.355930 -0.405399 -0.169024
v -0.353941 -0.387166 -0.171570
v -0.354461 -0.371496 -0.173928
v -0.355458 -0.355920 -0.176470
v -0.353109 -0.407593 -0.188748
v -0.351119 -0.390597 -0.193299
v -0.350917 -0.408237 -0.201978
v -0.349333 -0.392303 -0.204391
v -0.353679 -0.401752 -0.180427
v -0.352619 -0.388871 -0.182306
v -0.350657 -0.374790 -0.195607
v -0.350656 -0.359076 -0.198097
v -0.348386 -0.376499 -0.207071
v -0.347688 -0.362017 -0.210944
v -0.352545 -0.373203 -0.185120
v -0.352940 -0.357629 -0.188124
v -0.393371 -0.460084 -0.097466
v -0.395190 -0.449270 -0.099453
v -0.390997 -0.463079 -0.110051
v -0.391707 -0.445966 -0.110548
v -0.393629 -0.457694 -0.084306
v -0.394730 -0.441666 -0.088458
v -0.391553 -0.438209 -0.100468
v -0.386668 -0.434858 -0.111398
v -0.390590 -0.429667 -0.089971
v -0.385920 -0.426526 -0.100674
v -0.380164 -0.415788 -0.100716
v -0.387134 -0.470047 -0.117770
v -0.387363 -0.442665 -0.122303
v -0.380308 -0.431658 -0.122730
v -0.373229 -0.420834 -0.123125
v -0.372388 -0.427758 -0.136698
v -0.367504 -0.415603 -0.132707
v -0.378881 -0.423396 -0.113196
v -0.372686 -0.412676 -0.113456
v -0.366922 -0.409556 -0.124881
v -0.391939 -0.460999 -0.074143
v -0.396055 -0.434699 -0.079785
v -0.392169 -0.424169 -0.083953
v -0.390464 -0.408663 -0.082616
v -0.386391 -0.418629 -0.091535
v -0.380812 -0.409376 -0.094156
v -0.372503 -0.404646 -0.104257
v -0.407613 -0.356541 -0.093074
v -0.405129 -0.348494 -0.099938
v -0.390610 -0.342679 -0.110345
v -0.361807 -0.405494 -0.135516
v -0.366824 -0.399388 -0.114165
v -0.363338 -0.397046 -0.125497
v -0.362997 -0.380532 -0.126872
v -0.370663 -0.357703 -0.121376
v -0.377288 -0.347965 -0.119904
v -0.366800 -0.364296 -0.128119
v -0.369683 -0.350279 -0.133620
v -0.389821 -0.392299 -0.081872
v -0.392022 -0.376951 -0.084827
v -0.378299 -0.392710 -0.092776
v -0.379990 -0.377179 -0.095067
v -0.399305 -0.361644 -0.092278
v -0.399240 -0.352697 -0.099466
v -0.384606 -0.362694 -0.101162
v -0.389022 -0.348566 -0.108243
v -0.369227 -0.393614 -0.107962
v -0.370681 -0.378379 -0.108848
v -0.365245 -0.388732 -0.115967
v -0.365837 -0.379284 -0.117623
v -0.373313 -0.362786 -0.114643
v -0.379082 -0.352138 -0.115098
v -0.367779 -0.367790 -0.119627
v -0.368265 -0.425085 -0.144891
v -0.364195 -0.416276 -0.145698
v -0.359050 -0.401855 -0.147095
v -0.357852 -0.383807 -0.149441
v -0.356300 -0.398217 -0.158669
v -0.355651 -0.385516 -0.160852
v -0.359626 -0.394704 -0.137001
v -0.359807 -0.382244 -0.139042
v -0.359760 -0.368295 -0.151673
v -0.362226 -0.352830 -0.153762
v -0.356626 -0.370007 -0.163800
v -0.357948 -0.354548 -0.166766
v -0.362416 -0.366982 -0.142184
v -0.365589 -0.351770 -0.145193
v -0.392971 -0.511611 0.037113
v -0.395526 -0.507380 0.057278
v -0.378687 -0.521585 0.050940
v -0.388947 -0.513948 0.048587
v -0.441904 -0.481967 0.048536
v -0.434750 -0.484225 0.041518
v -0.452149 -0.469391 0.033068
v -0.461522 -0.462238 0.029437
v -0.445788 -0.471001 0.027068
v -0.451548 -0.464513 0.019530
v -0.450806 -0.474577 0.044510
v -0.459710 -0.467178 0.040482
v -0.440579 -0.477208 0.033888
v -0.412393 -0.484975 0.006820
v -0.423371 -0.487881 0.030448
v -0.404463 -0.498838 0.023289
v -0.412319 -0.490646 0.018617
v -0.434157 -0.473949 0.016322
v -0.440010 -0.466741 0.008658
v -0.420582 -0.478426 0.006099
v -0.428263 -0.468999 -0.001943
v -0.429276 -0.480274 0.022714
v -0.420133 -0.482774 0.014002
v -0.429829 -0.493794 0.062916
v -0.439635 -0.487044 0.059450
v -0.423689 -0.495718 0.055990
v -0.429303 -0.490348 0.048647
v -0.429598 -0.495547 0.072800
v -0.437467 -0.492158 0.070233
v -0.416738 -0.498464 0.065058
v -0.449509 -0.479779 0.055894
v -0.412744 -0.499338 0.044353
v -0.418335 -0.494151 0.037042
v -0.402563 -0.503434 0.033819
v -0.412027 -0.496238 0.030697
v -0.403444 -0.504060 0.055947
v -0.399059 -0.507457 0.046434
v -0.377735 -0.515563 0.006561
v -0.361526 -0.518687 -0.025600
v -0.359838 -0.528165 -0.001588
v -0.367734 -0.521049 -0.002184
v -0.353726 -0.529910 -0.008165
v -0.360394 -0.522282 -0.016038
v -0.354874 -0.537664 0.035663
v -0.375361 -0.524848 0.029635
v -0.383681 -0.517379 0.028630
v -0.369678 -0.527689 0.022869
v -0.376992 -0.519243 0.015030
v -0.374218 -0.525561 0.041000
v -0.381336 -0.520520 0.039102
v -0.362574 -0.533542 0.033410
v -0.349078 -0.537689 0.031213
v -0.359415 -0.530299 0.008704
v -0.367221 -0.525054 0.006053
v -0.347056 -0.532868 0.000538
v -0.348851 -0.535396 0.023365
v -0.337077 -0.533974 0.013541
v -0.406186 -0.487148 0.001003
v -0.385553 -0.500794 -0.009677
v -0.393246 -0.493220 -0.009870
v -0.395676 -0.502303 0.014777
v -0.401720 -0.493621 0.006855
v -0.385343 -0.506190 0.002250
v -0.392903 -0.497189 -0.001997
v -0.411466 -0.478736 -0.005921
v -0.416470 -0.470998 -0.012483
v -0.402327 -0.479820 -0.018329
v -0.409835 -0.472244 -0.018448
v -0.379574 -0.504048 -0.016066
v -0.385137 -0.494099 -0.024889
v -0.369653 -0.510074 -0.028964
v -0.378040 -0.499465 -0.032676
v -0.375254 -0.510573 -0.010401
v -0.368483 -0.514221 -0.017412
v -0.392270 -0.485413 -0.026606
v -0.391102 -0.508737 0.020770
v -0.385070 -0.511563 0.014260
v -0.414826 -0.502788 0.093483
v -0.401373 -0.502368 0.083897
v -0.408782 -0.504579 0.101365
v -0.396845 -0.503313 0.089799
v -0.392601 -0.505823 0.070078
v -0.373675 -0.520149 0.058266
v -0.380713 -0.514110 0.062021
v -0.383712 -0.504981 0.082195
v -0.367858 -0.517963 0.065450
v -0.369897 -0.511490 0.072562
v -0.398777 -0.505884 0.114402
v -0.386428 -0.504650 0.104566
v -0.389511 -0.501498 0.126445
v -0.376937 -0.501997 0.116912
v -0.374238 -0.502193 0.094516
v -0.361702 -0.502401 0.084932
v -0.364846 -0.498778 0.106729
v -0.354061 -0.495170 0.095922
v -0.420029 -0.500590 0.086695
v -0.405447 -0.501290 0.078585
v -0.399820 -0.503292 0.068937
v -0.348187 -0.489494 0.095622
v -0.351146 -0.535441 0.044384
v -0.365664 -0.527067 0.054004
v -0.352162 -0.533419 0.048257
v -0.357177 -0.520708 0.065311
v -0.359324 -0.513722 0.071306
v -0.345120 -0.527451 0.056645
v -0.345132 -0.536281 0.036343
v -0.318947 -0.534204 0.028384
v -0.315198 -0.535815 0.037967
v -0.338772 -0.533341 0.036480
v -0.326887 -0.532931 0.026726
v -0.330787 -0.527247 0.047604
v -0.322189 -0.530144 0.041786
v -0.346815 -0.515886 0.070334
v -0.348723 -0.507247 0.076244
v -0.337215 -0.516395 0.065082
v -0.333373 -0.508103 0.070038
v -0.344121 -0.497169 0.081888
v -0.330621 -0.499054 0.073569
v -0.304915 -0.536465 0.050588
v -0.297626 -0.529420 0.057792
v -0.322156 -0.517689 0.058939
v -0.324059 -0.509701 0.065150
v -0.313575 -0.525389 0.054229
v -0.312761 -0.513113 0.062610
v -0.316153 -0.502669 0.066669
v -0.299817 -0.516726 0.061610
v -0.302343 -0.500615 0.065108
v -0.341097 -0.485053 0.087185
v -0.335638 -0.475657 0.086555
v -0.328233 -0.485816 0.076603
v -0.326236 -0.475486 0.079145
v -0.313274 -0.485300 0.070182
v -0.317346 -0.476113 0.073470
v -0.304280 -0.490282 0.066948
v -0.470907 -0.455003 0.025792
v -0.344345 -0.531960 -0.033284
v -0.353619 -0.524292 -0.035990
v -0.338537 -0.533953 -0.040182
v -0.343988 -0.529840 -0.047306
v -0.343531 -0.532969 -0.022461
v -0.351070 -0.527955 -0.024791
v -0.331260 -0.537592 -0.030686
v -0.326740 -0.534684 -0.050726
v -0.332001 -0.532041 -0.057592
v -0.312957 -0.532594 -0.058699
v -0.318115 -0.530744 -0.065427
v -0.318664 -0.538265 -0.040188
v -0.306583 -0.534972 -0.050384
v -0.314937 -0.541710 -0.016311
v -0.313991 -0.536911 0.005723
v -0.311154 -0.539586 -0.003451
v -0.334143 -0.535984 -0.008537
v -0.322013 -0.539972 -0.017591
v -0.322690 -0.535739 0.004365
v -0.318647 -0.538337 -0.003887
v -0.305401 -0.541418 -0.022897
v -0.297399 -0.540170 -0.025943
v -0.298615 -0.541180 -0.014061
v -0.287282 -0.539769 -0.022932
v -0.310400 -0.540795 -0.029411
v -0.296589 -0.538206 -0.035061
v -0.287230 -0.538402 -0.029984
v -0.363052 -0.515404 -0.038909
v -0.305700 -0.531383 -0.062248
v -0.304960 -0.528881 -0.071648
v -0.292441 -0.526956 -0.083834
v -0.295741 -0.531877 -0.059624
v -0.295969 -0.529752 -0.066858
v -0.279212 -0.530303 -0.066587
v -0.284362 -0.528509 -0.073305
v -0.279904 -0.527171 -0.093417
v -0.267314 -0.527797 -0.102928
v -0.266214 -0.529766 -0.075574
v -0.271334 -0.528212 -0.082250
v -0.253533 -0.529480 -0.084972
v -0.258588 -0.528425 -0.091561
v -0.271176 -0.539265 -0.030159
v -0.258768 -0.539753 -0.039909
v -0.284253 -0.534858 -0.047215
v -0.271925 -0.533463 -0.057079
v -0.276349 -0.537297 -0.036907
v -0.264029 -0.537109 -0.046776
v -0.246150 -0.539697 -0.049388
v -0.233059 -0.538990 -0.058254
v -0.259479 -0.532977 -0.066784
v -0.247096 -0.532007 -0.076574
v -0.251420 -0.536986 -0.056266
v -0.238358 -0.536055 -0.065171
v -0.312956 -0.536697 0.017047
v -0.301468 -0.539792 0.008126
v -0.296870 -0.545844 0.035232
v -0.304380 -0.542402 0.032545
v -0.286706 -0.546043 0.027386
v -0.291993 -0.543205 0.020486
v -0.319766 -0.534312 0.015461
v -0.288776 -0.541206 -0.001247
v -0.276266 -0.541209 -0.010867
v -0.273794 -0.545795 0.018290
v -0.278997 -0.543598 0.011502
v -0.266355 -0.545572 0.012893
v -0.265827 -0.544011 0.004059
v -0.293596 -0.544359 0.044050
v -0.298820 -0.542656 0.047601
v -0.280967 -0.546189 0.034862
v -0.283472 -0.542401 0.048917
v -0.285272 -0.533535 0.055434
v -0.271748 -0.542950 0.047008
v -0.273458 -0.537647 0.053493
v -0.287633 -0.520336 0.061195
v -0.268353 -0.546998 0.025383
v -0.257270 -0.546729 0.015217
v -0.257528 -0.545030 0.007112
v -0.258542 -0.546808 0.038159
v -0.245824 -0.548418 0.028820
v -0.263694 -0.541703 -0.020401
v -0.251025 -0.542930 -0.029807
v -0.244444 -0.546134 -0.004776
v -0.252658 -0.544520 -0.006512
v -0.237358 -0.547105 -0.011984
v -0.242455 -0.545721 -0.018631
v -0.238490 -0.543135 -0.039392
v -0.226031 -0.542748 -0.049079
v -0.225524 -0.548055 -0.022477
v -0.230673 -0.546270 -0.029194
v -0.213313 -0.548745 -0.032482
v -0.218516 -0.546548 -0.039271
v -0.243839 -0.547089 0.004987
v -0.251896 -0.545055 0.002787
v -0.230615 -0.548623 -0.003194
v -0.233245 -0.548961 0.019294
v -0.220657 -0.549569 0.009780
v -0.217921 -0.550052 -0.012565
v -0.205192 -0.551747 -0.021889
v -0.207913 -0.551377 0.000476
v -0.195627 -0.554167 -0.008213
v -0.535186 -0.349614 -0.099331
v -0.535835 -0.338068 -0.101720
v -0.547847 -0.347990 -0.080639
v -0.549295 -0.332374 -0.082615
v -0.540305 -0.349179 -0.093045
v -0.539674 -0.332917 -0.097265
v -0.548577 -0.316274 -0.082089
v -0.544163 -0.305532 -0.085250
v -0.539195 -0.317158 -0.095460
v -0.537160 -0.300503 -0.093117
v -0.528702 -0.350202 -0.107516
v -0.529467 -0.336135 -0.108592
v -0.518139 -0.350955 -0.119666
v -0.518073 -0.335948 -0.119667
v -0.528859 -0.327851 -0.107849
v -0.516691 -0.327388 -0.117915
v -0.527279 -0.317427 -0.105851
v -0.525532 -0.300670 -0.103672
v -0.515049 -0.317584 -0.115833
v -0.512270 -0.299152 -0.113227
v -0.549938 -0.310068 -0.075471
v -0.545646 -0.299027 -0.078371
v -0.539560 -0.294610 -0.087780
v -0.506919 -0.292500 -0.115537
v -0.532829 -0.291580 -0.096305
v -0.524746 -0.291433 -0.102701
v -0.515553 -0.291809 -0.109512
v -0.544261 -0.282176 -0.076348
v -0.543594 -0.269656 -0.075550
v -0.535244 -0.284726 -0.090712
v -0.533431 -0.265267 -0.086722
v -0.542576 -0.261226 -0.074274
v -0.536663 -0.258581 -0.081314
v -0.528786 -0.257657 -0.088335
v -0.540746 -0.248654 -0.071962
v -0.538606 -0.235399 -0.069251
v -0.530855 -0.250765 -0.083451
v -0.526910 -0.234212 -0.079936
v -0.523639 -0.282971 -0.101308
v -0.521009 -0.266788 -0.097976
v -0.510450 -0.285140 -0.110937
v -0.507735 -0.265216 -0.106495
v -0.502241 -0.258480 -0.107940
v -0.519280 -0.257558 -0.095778
v -0.510932 -0.257758 -0.101989
v -0.517609 -0.248894 -0.093650
v -0.514709 -0.233341 -0.089964
v -0.505286 -0.250950 -0.103388
v -0.502684 -0.230827 -0.098954
v -0.506302 -0.350447 -0.125549
v -0.508130 -0.337875 -0.126095
v -0.495360 -0.348802 -0.124264
v -0.501115 -0.332207 -0.124783
v -0.486442 -0.347143 -0.121391
v -0.488500 -0.331649 -0.123619
v -0.500885 -0.317051 -0.123302
v -0.499661 -0.302544 -0.121791
v -0.489944 -0.315965 -0.125212
v -0.491174 -0.305291 -0.125881
v -0.471412 -0.344692 -0.116553
v -0.475718 -0.329348 -0.119942
v -0.498721 -0.294142 -0.120615
v -0.478220 -0.314042 -0.122910
v -0.483055 -0.298744 -0.124828
v -0.464167 -0.343365 -0.114340
v -0.466127 -0.327692 -0.117586
v -0.455953 -0.342022 -0.112754
v -0.453076 -0.325885 -0.115705
v -0.444915 -0.319604 -0.115811
v -0.468012 -0.312388 -0.121027
v -0.469975 -0.297032 -0.124109
v -0.457051 -0.310737 -0.119718
v -0.458943 -0.295355 -0.122707
v -0.445461 -0.309090 -0.118897
v -0.445749 -0.293715 -0.123117
v -0.497160 -0.283454 -0.118642
v -0.494646 -0.268322 -0.115456
v -0.481648 -0.282440 -0.124358
v -0.480621 -0.271309 -0.123085
v -0.493177 -0.259731 -0.113592
v -0.479222 -0.262743 -0.121312
v -0.491524 -0.249175 -0.111500
v -0.489473 -0.232310 -0.108925
v -0.477447 -0.248673 -0.119081
v -0.476357 -0.232151 -0.117756
v -0.472074 -0.281489 -0.126023
v -0.473213 -0.273366 -0.126563
v -0.461392 -0.279937 -0.125075
v -0.465013 -0.265898 -0.126220
v -0.446059 -0.278306 -0.127128
v -0.446058 -0.261880 -0.131605
v -0.462869 -0.247993 -0.126011
v -0.463911 -0.232540 -0.125486
v -0.451237 -0.247430 -0.131428
v -0.454507 -0.238025 -0.130554
v -0.537173 -0.226821 -0.067434
v -0.525244 -0.225550 -0.077816
v -0.513215 -0.224741 -0.088066
v -0.506212 -0.224084 -0.094101
v -0.442159 -0.339388 -0.109895
v -0.443605 -0.329696 -0.112922
v -0.429955 -0.337576 -0.108527
v -0.436202 -0.323493 -0.114551
v -0.420583 -0.341121 -0.104926
v -0.436953 -0.308314 -0.120777
v -0.438425 -0.293362 -0.126536
v -0.438943 -0.278027 -0.130818
v -0.440304 -0.261635 -0.134477
v -0.460121 -0.227523 -0.127903
v -0.443907 -0.247075 -0.134840
v -0.449350 -0.232010 -0.133268
v -0.498071 -0.223647 -0.100775
v -0.488694 -0.223707 -0.107960
v -0.476106 -0.223938 -0.117476
v -0.469331 -0.224009 -0.122644
v -0.535291 -0.214440 -0.065054
v -0.533230 -0.200823 -0.062449
v -0.523686 -0.214820 -0.075850
v -0.521501 -0.198967 -0.073095
v -0.531888 -0.192277 -0.060750
v -0.520335 -0.190484 -0.071625
v -0.529866 -0.180236 -0.058185
v -0.527692 -0.166957 -0.055431
v -0.518980 -0.180873 -0.069915
v -0.516843 -0.162847 -0.066490
v -0.511904 -0.215137 -0.086415
v -0.510001 -0.196627 -0.082694
v -0.500884 -0.216950 -0.096689
v -0.497910 -0.198531 -0.094197
v -0.513396 -0.189821 -0.077617
v -0.505460 -0.188953 -0.084562
v -0.496515 -0.187798 -0.092441
v -0.508228 -0.182456 -0.080466
v -0.505577 -0.164478 -0.078465
v -0.495671 -0.179430 -0.091390
v -0.494189 -0.164936 -0.089544
v -0.526395 -0.158427 -0.053790
v -0.519712 -0.156231 -0.061130
v -0.512370 -0.154030 -0.068856
v -0.504167 -0.152353 -0.076699
v -0.492568 -0.150159 -0.087517
v -0.524530 -0.146064 -0.051433
v -0.522505 -0.132031 -0.048876
v -0.514786 -0.147648 -0.063899
v -0.512765 -0.128407 -0.059905
v -0.521386 -0.123564 -0.047467
v -0.515820 -0.121381 -0.053807
v -0.508824 -0.117852 -0.061990
v -0.520479 -0.112351 -0.046351
v -0.519660 -0.095925 -0.045377
v -0.511221 -0.112521 -0.057985
v -0.509359 -0.096771 -0.057869
v -0.503120 -0.143913 -0.075384
v -0.501560 -0.130777 -0.073428
v -0.491605 -0.141749 -0.086311
v -0.490493 -0.131350 -0.084923
v -0.499701 -0.113394 -0.071539
v -0.495256 -0.104924 -0.074724
v -0.488798 -0.114611 -0.082811
v -0.487760 -0.103680 -0.081522
v -0.502721 -0.107197 -0.067159
v -0.498475 -0.098476 -0.070028
v -0.487039 -0.095356 -0.080631
v -0.487797 -0.215320 -0.106841
v -0.485941 -0.198782 -0.104519
v -0.475236 -0.215561 -0.116391
v -0.473576 -0.198891 -0.114325
v -0.484591 -0.186101 -0.102833
v -0.472389 -0.185118 -0.112859
v -0.483899 -0.177787 -0.101979
v -0.482792 -0.165391 -0.100609
v -0.471810 -0.176844 -0.112152
v -0.471053 -0.165723 -0.111229
v -0.463584 -0.217245 -0.125149
v -0.461122 -0.198968 -0.124016
v -0.449108 -0.215336 -0.134188
v -0.448782 -0.199086 -0.133857
v -0.460063 -0.184364 -0.122721
v -0.447317 -0.181495 -0.133219
v -0.442630 -0.174239 -0.136574
v -0.459592 -0.176129 -0.122156
v -0.459045 -0.165960 -0.121502
v -0.450653 -0.175177 -0.129742
v -0.446641 -0.167693 -0.132418
v -0.481757 -0.147191 -0.097620
v -0.477675 -0.138618 -0.099827
v -0.469679 -0.149099 -0.109536
v -0.468480 -0.137395 -0.108042
v -0.457749 -0.149363 -0.119908
v -0.456355 -0.136588 -0.118167
v -0.445734 -0.149597 -0.130170
v -0.444178 -0.135696 -0.128224
v -0.485254 -0.140424 -0.092414
v -0.480162 -0.132446 -0.095628
v -0.467436 -0.128955 -0.106730
v -0.477344 -0.115045 -0.093803
v -0.475838 -0.102535 -0.091913
v -0.465683 -0.115405 -0.104525
v -0.463870 -0.101575 -0.102243
v -0.474948 -0.094151 -0.090802
v -0.462763 -0.093113 -0.100850
v -0.455326 -0.128154 -0.116875
v -0.443242 -0.127295 -0.127054
v -0.453782 -0.115680 -0.114936
v -0.451852 -0.100472 -0.112510
v -0.442012 -0.116002 -0.125517
v -0.439325 -0.097862 -0.123035
v -0.450703 -0.091995 -0.111062
v -0.442010 -0.091236 -0.118540
v -0.389424 -0.275058 -0.170522
v -0.392207 -0.263028 -0.172107
v -0.395383 -0.247671 -0.174290
v -0.397900 -0.232260 -0.176649
v -0.357027 -0.340407 -0.178952
v -0.360322 -0.325091 -0.181277
v -0.373535 -0.303536 -0.175143
v -0.377881 -0.294076 -0.175587
v -0.366690 -0.309427 -0.181609
v -0.370159 -0.294960 -0.186379
v -0.350735 -0.350807 -0.199498
v -0.354366 -0.322094 -0.204509
v -0.349027 -0.345869 -0.208448
v -0.350936 -0.328532 -0.211032
v -0.353224 -0.343621 -0.192468
v -0.355666 -0.326488 -0.195817
v -0.351158 -0.340414 -0.201322
v -0.352214 -0.332273 -0.202744
v -0.355433 -0.314174 -0.205888
v -0.358328 -0.297327 -0.208712
v -0.352791 -0.315052 -0.212876
v -0.354369 -0.298369 -0.217617
v -0.358087 -0.313312 -0.198986
v -0.362026 -0.296385 -0.200578
v -0.383595 -0.279864 -0.175903
v -0.385475 -0.263637 -0.180594
v -0.373021 -0.279848 -0.190193
v -0.375374 -0.264554 -0.193345
v -0.387851 -0.248351 -0.183776
v -0.389799 -0.232913 -0.186402
v -0.377740 -0.249265 -0.196515
v -0.379462 -0.233746 -0.198846
v -0.360317 -0.281905 -0.211404
v -0.361853 -0.266438 -0.214165
v -0.356137 -0.282867 -0.220010
v -0.357631 -0.267266 -0.222045
v -0.364354 -0.281085 -0.203712
v -0.366160 -0.265713 -0.206823
v -0.364237 -0.251050 -0.216757
v -0.365346 -0.241795 -0.218397
v -0.359556 -0.251820 -0.224640
v -0.360995 -0.236709 -0.225801
v -0.368631 -0.250357 -0.209528
v -0.369001 -0.235543 -0.213183
v -0.364270 -0.231331 -0.220927
v -0.420427 -0.331456 -0.111344
v -0.420149 -0.321461 -0.116071
v -0.411490 -0.335291 -0.109160
v -0.411533 -0.320647 -0.117810
v -0.393179 -0.335318 -0.113733
v -0.399692 -0.319678 -0.121056
v -0.420412 -0.308028 -0.124072
v -0.427632 -0.292861 -0.131685
v -0.407440 -0.302487 -0.131244
v -0.412479 -0.291975 -0.137867
v -0.411342 -0.312750 -0.122123
v -0.403938 -0.309304 -0.126644
v -0.371721 -0.329611 -0.148677
v -0.375190 -0.321484 -0.149591
v -0.381845 -0.333964 -0.123642
v -0.386446 -0.319472 -0.129717
v -0.372876 -0.334450 -0.140057
v -0.378845 -0.320527 -0.141401
v -0.394847 -0.300182 -0.139756
v -0.398174 -0.292828 -0.144131
v -0.382954 -0.306509 -0.150691
v -0.388248 -0.292371 -0.158130
v -0.392345 -0.305742 -0.136466
v -0.383854 -0.310630 -0.142893
v -0.430685 -0.277817 -0.135747
v -0.434214 -0.261434 -0.137847
v -0.416942 -0.277434 -0.143763
v -0.419361 -0.262164 -0.147000
v -0.434123 -0.246777 -0.140403
v -0.435238 -0.231042 -0.141945
v -0.421448 -0.246776 -0.149807
v -0.423231 -0.231279 -0.152218
v -0.403664 -0.277217 -0.152382
v -0.406831 -0.262214 -0.156593
v -0.392027 -0.278949 -0.164403
v -0.397262 -0.262571 -0.165737
v -0.409269 -0.246951 -0.159855
v -0.411428 -0.231588 -0.162756
v -0.400446 -0.247217 -0.167931
v -0.403124 -0.231864 -0.170499
v -0.366988 -0.336242 -0.154684
v -0.370089 -0.322679 -0.160218
v -0.360201 -0.339279 -0.170138
v -0.363948 -0.324124 -0.173048
v -0.368558 -0.339696 -0.147127
v -0.374610 -0.307938 -0.167204
v -0.382446 -0.293444 -0.168580
v -0.367937 -0.313457 -0.174461
v -0.386394 -0.285243 -0.169446
v -0.397883 -0.221208 -0.179156
v -0.391059 -0.216640 -0.187236
v -0.387968 -0.205246 -0.191315
v -0.380180 -0.217869 -0.199872
v -0.381124 -0.200996 -0.199741
v -0.378231 -0.189148 -0.203707
v -0.358402 -0.220463 -0.230894
v -0.357252 -0.210684 -0.233313
v -0.370245 -0.218845 -0.212839
v -0.370650 -0.202856 -0.213458
v -0.362899 -0.219807 -0.223799
v -0.360759 -0.204570 -0.228158
v -0.371368 -0.185301 -0.212511
v -0.368077 -0.174797 -0.215600
v -0.361173 -0.187863 -0.227112
v -0.360562 -0.170618 -0.225363
v -0.356888 -0.159386 -0.228576
v -0.436411 -0.215327 -0.143564
v -0.436850 -0.199350 -0.144227
v -0.424555 -0.215617 -0.154032
v -0.425192 -0.199711 -0.154953
v -0.436230 -0.182995 -0.143512
v -0.435680 -0.172983 -0.142854
v -0.424868 -0.183462 -0.154624
v -0.424096 -0.170468 -0.153694
v -0.435197 -0.164744 -0.142272
v -0.423512 -0.162192 -0.152980
v -0.412763 -0.215931 -0.164584
v -0.413364 -0.200012 -0.165458
v -0.401524 -0.215950 -0.175517
v -0.401776 -0.200399 -0.176276
v -0.413415 -0.183897 -0.165618
v -0.412050 -0.166560 -0.164929
v -0.401970 -0.184334 -0.176620
v -0.401356 -0.167981 -0.175914
v -0.415068 -0.160274 -0.160917
v -0.433933 -0.149908 -0.140711
v -0.431536 -0.132403 -0.139095
v -0.422463 -0.150336 -0.151682
v -0.420892 -0.133642 -0.149733
v -0.426585 -0.124579 -0.142266
v -0.419915 -0.123217 -0.148519
v -0.407326 -0.158778 -0.168118
v -0.400499 -0.156833 -0.174863
v -0.410823 -0.152166 -0.163413
v -0.409694 -0.134168 -0.161057
v -0.399836 -0.148529 -0.174046
v -0.398781 -0.134795 -0.172751
v -0.408476 -0.120653 -0.159548
v -0.397002 -0.117002 -0.170647
v -0.392276 -0.108940 -0.173250
v -0.434291 -0.126157 -0.135018
v -0.430121 -0.117885 -0.137336
v -0.428433 -0.099544 -0.133838
v -0.419052 -0.114842 -0.147444
v -0.417017 -0.099992 -0.144879
v -0.407564 -0.112260 -0.158408
v -0.405857 -0.100531 -0.156252
v -0.399905 -0.110471 -0.165902
v -0.395020 -0.102294 -0.168151
v -0.394913 -0.210737 -0.183054
v -0.391300 -0.200203 -0.187646
v -0.384998 -0.194775 -0.195213
v -0.391029 -0.184952 -0.188280
v -0.390445 -0.168609 -0.187612
v -0.381183 -0.184374 -0.199913
v -0.379966 -0.169392 -0.199871
v -0.375062 -0.178616 -0.207401
v -0.370579 -0.169508 -0.211574
v -0.363479 -0.164177 -0.219858
v -0.388667 -0.151790 -0.186725
v -0.384076 -0.143272 -0.190320
v -0.378782 -0.152835 -0.198425
v -0.377858 -0.140558 -0.197292
v -0.391459 -0.145868 -0.182647
v -0.387545 -0.136698 -0.185351
v -0.377127 -0.132230 -0.196387
v -0.386247 -0.118710 -0.182431
v -0.384728 -0.107425 -0.180518
v -0.375497 -0.119396 -0.194338
v -0.373412 -0.104953 -0.191706
v -0.368757 -0.153780 -0.211275
v -0.367627 -0.136053 -0.209023
v -0.359412 -0.154028 -0.223959
v -0.357593 -0.138184 -0.222736
v -0.370537 -0.129412 -0.203626
v -0.363467 -0.126669 -0.211709
v -0.354701 -0.121656 -0.221291
v -0.349655 -0.113073 -0.224891
v -0.365689 -0.120513 -0.206589
v -0.363281 -0.101848 -0.202712
v -0.356665 -0.115897 -0.216730
v -0.352501 -0.105962 -0.218516
v -0.383531 -0.098931 -0.179008
v -0.372205 -0.096455 -0.190183
v -0.365985 -0.094876 -0.196484
v -0.473544 -0.551212 0.217936
v -0.462844 -0.548835 0.212589
v -0.448490 -0.546159 0.205833
v -0.437509 -0.539609 0.194728
v -0.437300 -0.535551 0.187019
v -0.438997 -0.548432 0.209890
v -0.426213 -0.545148 0.206529
v -0.415605 -0.546048 0.210429
v -0.425339 -0.536183 0.191576
v -0.425267 -0.532221 0.183285
v -0.416345 -0.524854 0.173868
v -0.415157 -0.537310 0.196481
v -0.414780 -0.532978 0.188035
v -0.404938 -0.533174 0.194102
v -0.404308 -0.526321 0.183627
v -0.411030 -0.517613 0.167792
v -0.403746 -0.518952 0.173062
v -0.393690 -0.519665 0.179107
v -0.403463 -0.508993 0.161245
v -0.403033 -0.504115 0.153877
v -0.393100 -0.504292 0.159869
v -0.392578 -0.500253 0.150475
v -0.393357 -0.514442 0.171857
v -0.382293 -0.505355 0.163898
v -0.382354 -0.500308 0.156568
v -0.404604 -0.542332 0.208797
v -0.393199 -0.533312 0.200274
v -0.392865 -0.527980 0.192521
v -0.393566 -0.542504 0.213289
v -0.382950 -0.538156 0.211616
v -0.382784 -0.528811 0.198578
v -0.382442 -0.521766 0.187739
v -0.371596 -0.515554 0.182631
v -0.374156 -0.529765 0.203890
v -0.368656 -0.523949 0.198063
v -0.360575 -0.516468 0.189061
v -0.382077 -0.514903 0.176931
v -0.371311 -0.510831 0.175047
v -0.360255 -0.511244 0.180102
v -0.371467 -0.538412 0.217058
v -0.361733 -0.531734 0.213297
v -0.361034 -0.524458 0.202738
v -0.350978 -0.525061 0.208752
v -0.350511 -0.520857 0.201722
v -0.347650 -0.532845 0.225097
v -0.339642 -0.525235 0.215901
v -0.339201 -0.520309 0.206787
v -0.340099 -0.532646 0.230836
v -0.330313 -0.528608 0.229785
v -0.316144 -0.526703 0.239927
v -0.307065 -0.525033 0.248733
v -0.293117 -0.520322 0.266149
v -0.287573 -0.516730 0.276336
v -0.283931 -0.513136 0.303022
v -0.281715 -0.511733 0.292818
v -0.324632 -0.498164 0.410773
v -0.317224 -0.495982 0.401929
v -0.307106 -0.502335 0.378304
v -0.301893 -0.501215 0.370103
v -0.306066 -0.493471 0.387491
v -0.298614 -0.484033 0.387752
v -0.296854 -0.491349 0.376609
v -0.292987 -0.483252 0.381598
v -0.290006 -0.508864 0.324770
v -0.295143 -0.505140 0.346396
v -0.289113 -0.503442 0.334698
v -0.284230 -0.508304 0.312910
v -0.274252 -0.501154 0.302807
v -0.267881 -0.493117 0.302656
v -0.278766 -0.496249 0.324178
v -0.273055 -0.489303 0.324082
v -0.273548 -0.495436 0.312563
v -0.265373 -0.485324 0.312465
v -0.257161 -0.475501 0.312417
v -0.293475 -0.499314 0.356360
v -0.282253 -0.491977 0.345590
v -0.276581 -0.486076 0.345497
v -0.286758 -0.489052 0.363833
v -0.282820 -0.481503 0.368918
v -0.281582 -0.487814 0.356268
v -0.273893 -0.477948 0.356219
v -0.266321 -0.467182 0.356012
v -0.278242 -0.491250 0.334612
v -0.270158 -0.481785 0.334310
v -0.262777 -0.477499 0.322388
v -0.267003 -0.474175 0.344874
v -0.262193 -0.471407 0.333849
v -0.257089 -0.470935 0.322527
v -0.261140 -0.465503 0.344389
v -0.251394 -0.458703 0.334269
v -0.245757 -0.450864 0.334453
v -0.567008 -0.032655 0.307170
v -0.554823 -0.033860 0.297135
v -0.542786 -0.035180 0.286907
v -0.530069 -0.034294 0.277554
v -0.522821 -0.032884 0.273025
v -0.553746 -0.045450 0.319813
v -0.561559 -0.039914 0.316670
v -0.543939 -0.046163 0.311380
v -0.549646 -0.040079 0.303913
v -0.552151 -0.048822 0.328972
v -0.561586 -0.044378 0.326871
v -0.537464 -0.049312 0.319830
v -0.535193 -0.045748 0.305039
v -0.535273 -0.041197 0.296454
v -0.523889 -0.036931 0.285617
v -0.525283 -0.045416 0.309489
v -0.524575 -0.043094 0.301579
v -0.515007 -0.042369 0.307604
v -0.514169 -0.039585 0.299341
v -0.537934 -0.058795 0.345183
v -0.526565 -0.056520 0.338935
v -0.527165 -0.067666 0.364836
v -0.527429 -0.063840 0.357058
v -0.516552 -0.056814 0.344847
v -0.543340 -0.055032 0.338121
v -0.526548 -0.052924 0.331806
v -0.515987 -0.052925 0.335416
v -0.508010 -0.052091 0.342635
v -0.515407 -0.047098 0.322632
v -0.506710 -0.041376 0.314373
v -0.500895 -0.037988 0.308971
v -0.506770 -0.048014 0.334908
v -0.496229 -0.039264 0.326106
v -0.490569 -0.034679 0.320494
v -0.515816 -0.032508 0.278195
v -0.501289 -0.030813 0.288334
v -0.492098 -0.026257 0.287741
v -0.492457 -0.031160 0.300607
v -0.486165 -0.025069 0.294096
v -0.483029 -0.028017 0.312867
v -0.476540 -0.021884 0.306192
v -0.510096 -0.076320 0.391192
v -0.500854 -0.074725 0.400518
v -0.490414 -0.072739 0.412317
v -0.517514 -0.068799 0.369998
v -0.516905 -0.064447 0.360905
v -0.508491 -0.064149 0.367934
v -0.507612 -0.059220 0.359754
v -0.508915 -0.072146 0.383663
v -0.499961 -0.063240 0.376305
v -0.494629 -0.056132 0.370253
v -0.499246 -0.050626 0.351919
v -0.489150 -0.048451 0.363930
v -0.493884 -0.043749 0.345907
v -0.487782 -0.036070 0.339107
v -0.482307 -0.030064 0.333247
v -0.483974 -0.040135 0.357667
v -0.479162 -0.032451 0.351857
v -0.473772 -0.025793 0.345883
v -0.495373 -0.068765 0.394666
v -0.489277 -0.061086 0.387870
v -0.483945 -0.053978 0.381818
v -0.485053 -0.065854 0.406304
v -0.479676 -0.058172 0.400060
v -0.474343 -0.051072 0.394009
v -0.478986 -0.046294 0.375895
v -0.468817 -0.043391 0.387651
v -0.473868 -0.037535 0.369554
v -0.469339 -0.029850 0.363961
v -0.464020 -0.022641 0.357892
v -0.463596 -0.035428 0.381449
v -0.458630 -0.027744 0.375520
v -0.453358 -0.020172 0.369387
v -0.472294 -0.021442 0.324516
v -0.469915 -0.018673 0.316026
v -0.465525 -0.018124 0.337435
v -0.456181 -0.014970 0.349757
v -0.444943 -0.011834 0.360218
v -0.436696 -0.006907 0.359040
v -0.380433 -0.495658 0.138233
v -0.367970 -0.495300 0.128551
v -0.370288 -0.501609 0.161228
v -0.370189 -0.496824 0.152248
v -0.358174 -0.489857 0.139358
v -0.356251 -0.492798 0.118503
v -0.351951 -0.492200 0.108009
v -0.354854 -0.488730 0.129347
v -0.349929 -0.511908 0.185925
v -0.359525 -0.501838 0.166164
v -0.358906 -0.497510 0.158753
v -0.349330 -0.497709 0.165025
v -0.348779 -0.490934 0.153694
v -0.349638 -0.506599 0.177941
v -0.341430 -0.498424 0.170117
v -0.335954 -0.492431 0.164260
v -0.339236 -0.484355 0.149083
v -0.326816 -0.483764 0.156439
v -0.316973 -0.478966 0.155401
v -0.350851 -0.485460 0.138953
v -0.350003 -0.485941 0.118374
v -0.345938 -0.481903 0.107123
v -0.339921 -0.471629 0.106241
v -0.347906 -0.482014 0.129309
v -0.340769 -0.473343 0.121977
v -0.335276 -0.467477 0.116142
v -0.348182 -0.484507 0.142423
v -0.338510 -0.479585 0.141185
v -0.329233 -0.471029 0.132842
v -0.323664 -0.465745 0.127109
v -0.326124 -0.478958 0.148855
v -0.316423 -0.472529 0.143701
v -0.315852 -0.466255 0.132029
v -0.290084 -0.509447 0.063716
v -0.292761 -0.499456 0.064625
v -0.341800 -0.477865 0.095816
v -0.333836 -0.467929 0.095366
v -0.322854 -0.466212 0.083496
v -0.328036 -0.459804 0.108467
v -0.325943 -0.457448 0.094820
v -0.319266 -0.455962 0.088109
v -0.322214 -0.449475 0.102229
v -0.317915 -0.438173 0.103329
v -0.317108 -0.447125 0.090870
v -0.312517 -0.433051 0.094545
v -0.307619 -0.479611 0.068884
v -0.311287 -0.469310 0.072678
v -0.298370 -0.484262 0.065050
v -0.299155 -0.468349 0.062550
v -0.308269 -0.453396 0.076505
v -0.297897 -0.450158 0.065761
v -0.292454 -0.442044 0.065283
v -0.306669 -0.444758 0.078539
v -0.304506 -0.433469 0.081291
v -0.300150 -0.443005 0.072540
v -0.293727 -0.435026 0.071104
v -0.317963 -0.458065 0.120616
v -0.306365 -0.466102 0.138274
v -0.305728 -0.459546 0.129472
v -0.294089 -0.452844 0.125752
v -0.313011 -0.446074 0.113427
v -0.315677 -0.437374 0.106239
v -0.306796 -0.440458 0.113837
v -0.306223 -0.430114 0.103565
v -0.305486 -0.449953 0.120141
v -0.295161 -0.443989 0.118021
v -0.296632 -0.432055 0.109752
v -0.296493 -0.422856 0.100678
v -0.280376 -0.437473 0.112740
v -0.286658 -0.426578 0.104721
v -0.272220 -0.433608 0.108412
v -0.270841 -0.425696 0.100587
v -0.338567 -0.511991 0.192390
v -0.328626 -0.507471 0.190547
v -0.329446 -0.520462 0.212909
v -0.328920 -0.516048 0.205133
v -0.319981 -0.507794 0.196940
v -0.338063 -0.506938 0.184076
v -0.328080 -0.500107 0.180117
v -0.327505 -0.492963 0.169727
v -0.314576 -0.501247 0.190986
v -0.318250 -0.493275 0.176278
v -0.317674 -0.487834 0.168255
v -0.309487 -0.479347 0.160687
v -0.308211 -0.493570 0.183983
v -0.302773 -0.487277 0.178074
v -0.295464 -0.479016 0.169959
v -0.317747 -0.519550 0.219705
v -0.316979 -0.515662 0.211843
v -0.308180 -0.515334 0.218568
v -0.307324 -0.508488 0.207843
v -0.308373 -0.520402 0.232220
v -0.301418 -0.514331 0.225205
v -0.295968 -0.508132 0.219312
v -0.306486 -0.501506 0.197094
v -0.298192 -0.501313 0.204244
v -0.289648 -0.500455 0.212344
v -0.297189 -0.494039 0.193744
v -0.296134 -0.487170 0.183315
v -0.288051 -0.486571 0.190516
v -0.286945 -0.481790 0.182844
v -0.284325 -0.493281 0.206280
v -0.278476 -0.485602 0.199674
v -0.273062 -0.479119 0.193731
v -0.303964 -0.473712 0.154892
v -0.294976 -0.473738 0.161193
v -0.286275 -0.473495 0.168017
v -0.278156 -0.472812 0.175544
v -0.266583 -0.471442 0.186641
v -0.294427 -0.465528 0.145677
v -0.293700 -0.461513 0.137468
v -0.284872 -0.461084 0.144143
v -0.284115 -0.454616 0.133284
v -0.285512 -0.468536 0.159428
v -0.277429 -0.460311 0.151179
v -0.271897 -0.454747 0.145397
v -0.283444 -0.447492 0.122311
v -0.273524 -0.447724 0.128327
v -0.262438 -0.446385 0.134970
v -0.273033 -0.443484 0.121119
v -0.262044 -0.435594 0.112100
v -0.262439 -0.429397 0.103852
v -0.257915 -0.442686 0.130475
v -0.252734 -0.438809 0.125426
v -0.272763 -0.466174 0.169574
v -0.266506 -0.458496 0.162654
v -0.261026 -0.452521 0.156799
v -0.261225 -0.464535 0.180624
v -0.255376 -0.456856 0.174017
v -0.249969 -0.450323 0.168065
v -0.253271 -0.444850 0.148729
v -0.242390 -0.441535 0.160123
v -0.234242 -0.435374 0.159155
v -0.247747 -0.439221 0.142935
v -0.241981 -0.433048 0.136806
v -0.241335 -0.436821 0.151426
v -0.233402 -0.430332 0.150135
v -0.306722 -0.423701 0.091919
v -0.301347 -0.422975 0.085345
v -0.288959 -0.422933 0.075568
v -0.305211 -0.423162 0.093885
v -0.295753 -0.420310 0.092840
v -0.283152 -0.418958 0.083108
v -0.285524 -0.418587 0.097665
v -0.276422 -0.417997 0.091866
v -0.275923 -0.526202 0.059204
v -0.261107 -0.539560 0.052315
v -0.262865 -0.529413 0.057253
v -0.253702 -0.521690 0.059153
v -0.280360 -0.514147 0.061748
v -0.279541 -0.498137 0.062354
v -0.265074 -0.512790 0.060177
v -0.268118 -0.496983 0.060477
v -0.255458 -0.511619 0.059739
v -0.258468 -0.495799 0.060082
v -0.249262 -0.540771 0.050093
v -0.251060 -0.532618 0.056265
v -0.236404 -0.545214 0.041069
v -0.239762 -0.536740 0.053729
v -0.243949 -0.526424 0.056930
v -0.229983 -0.537996 0.049389
v -0.226307 -0.524664 0.053110
v -0.241201 -0.509197 0.058717
v -0.244765 -0.494161 0.059281
v -0.230004 -0.513066 0.056205
v -0.219592 -0.518193 0.052520
v -0.233800 -0.502396 0.058472
v -0.235036 -0.492950 0.058988
v -0.223603 -0.507295 0.056532
v -0.221597 -0.492592 0.060206
v -0.213385 -0.486837 0.062334
v -0.281135 -0.482573 0.060188
v -0.283603 -0.467320 0.056887
v -0.270695 -0.481441 0.058911
v -0.272864 -0.465974 0.056617
v -0.260283 -0.479986 0.059506
v -0.260982 -0.465271 0.060066
v -0.283735 -0.452456 0.058057
v -0.288081 -0.442064 0.061926
v -0.274122 -0.457915 0.056099
v -0.274340 -0.446564 0.063536
v -0.281821 -0.434117 0.067460
v -0.268437 -0.454295 0.061119
v -0.248187 -0.478341 0.059938
v -0.250274 -0.470055 0.061047
v -0.250153 -0.459197 0.068776
v -0.242088 -0.453879 0.076216
v -0.263140 -0.439992 0.073492
v -0.269574 -0.429917 0.075674
v -0.257896 -0.447720 0.071580
v -0.256469 -0.436236 0.079666
v -0.259652 -0.427607 0.086811
v -0.245971 -0.441586 0.081235
v -0.249420 -0.432635 0.086838
v -0.236634 -0.476288 0.062880
v -0.243954 -0.466930 0.066131
v -0.226322 -0.480334 0.062723
v -0.227973 -0.468702 0.068900
v -0.230517 -0.457918 0.074951
v -0.216104 -0.472407 0.067417
v -0.218306 -0.461960 0.073196
v -0.233085 -0.446947 0.080970
v -0.223697 -0.546740 0.031715
v -0.211043 -0.547859 0.022291
v -0.213824 -0.537432 0.042615
v -0.214969 -0.529072 0.048442
v -0.202146 -0.540623 0.033835
v -0.198251 -0.550044 0.013052
v -0.189857 -0.552153 0.007176
v -0.189208 -0.543933 0.024793
v -0.176255 -0.547350 0.016657
v -0.204999 -0.532234 0.044171
v -0.208958 -0.523154 0.048870
v -0.197291 -0.533244 0.040116
v -0.193747 -0.521412 0.045429
v -0.186636 -0.514349 0.046523
v -0.207363 -0.507211 0.055315
v -0.211700 -0.497801 0.059953
v -0.196275 -0.512575 0.051234
v -0.201199 -0.501549 0.056378
v -0.202016 -0.488976 0.060657
v -0.189288 -0.505594 0.051146
v -0.185577 -0.491166 0.055131
v -0.183162 -0.534949 0.032616
v -0.179509 -0.525197 0.037317
v -0.169114 -0.536676 0.025009
v -0.165426 -0.527201 0.029758
v -0.176440 -0.516035 0.041261
v -0.162479 -0.518082 0.033544
v -0.172698 -0.502283 0.045512
v -0.175414 -0.493488 0.050199
v -0.159191 -0.505518 0.037754
v -0.202870 -0.476118 0.064887
v -0.248438 -0.432150 0.107422
v -0.248666 -0.428808 0.099948
v -0.236141 -0.435545 0.086875
v -0.237505 -0.429674 0.092539
v -0.241733 -0.430385 0.115511
v -0.236040 -0.426060 0.109945
v -0.228137 -0.422738 0.102955
v -0.222182 -0.450872 0.077919
v -0.207701 -0.465129 0.069751
v -0.211080 -0.455307 0.073772
v -0.222788 -0.437996 0.082855
v -0.222934 -0.428669 0.088412
v -0.207837 -0.440353 0.077671
v -0.213518 -0.429411 0.083406
v -0.215444 -0.422515 0.091125
v -0.205973 -0.431621 0.080048
v -0.202474 -0.420693 0.084543
v -0.234968 -0.425695 0.129394
v -0.229392 -0.420466 0.123670
v -0.218215 -0.412784 0.114336
v -0.226738 -0.421550 0.142300
v -0.221360 -0.414799 0.136311
v -0.214144 -0.407125 0.128654
v -0.209797 -0.411353 0.100862
v -0.198989 -0.411382 0.089028
v -0.192270 -0.480130 0.061440
v -0.183508 -0.482361 0.057774
v -0.165978 -0.495355 0.045224
v -0.169105 -0.486761 0.050102
v -0.157267 -0.496764 0.040210
v -0.154672 -0.485224 0.043523
v -0.196571 -0.470191 0.065292
v -0.194184 -0.453105 0.069655
v -0.179439 -0.467844 0.060903
v -0.182052 -0.457528 0.064687
v -0.187704 -0.446663 0.069447
v -0.172143 -0.460675 0.060336
v -0.176862 -0.451816 0.064167
v -0.197718 -0.443271 0.073660
v -0.191339 -0.436811 0.073267
v -0.188181 -0.421867 0.077252
v -0.175724 -0.435293 0.067641
v -0.173858 -0.424423 0.070009
v -0.166088 -0.470941 0.054484
v -0.152191 -0.473869 0.046688
v -0.164618 -0.462349 0.056349
v -0.163087 -0.451438 0.058280
v -0.150607 -0.465237 0.048702
v -0.148626 -0.450799 0.051199
v -0.161253 -0.433676 0.061302
v -0.165130 -0.425951 0.065336
v -0.147296 -0.437627 0.052855
v -0.185575 -0.412870 0.080595
v -0.171717 -0.415592 0.072746
v -0.156185 -0.427348 0.059719
v -0.159257 -0.419112 0.063818
v -0.146577 -0.429304 0.053744
v -0.145675 -0.417479 0.054850
v -0.281341 -0.423685 0.072076
v -0.275478 -0.421206 0.077823
v -0.269382 -0.419056 0.085431
v -0.210612 -0.406903 0.114579
v -0.208450 -0.402807 0.123090
v -0.205593 -0.405855 0.106306
v -0.195034 -0.403957 0.094135
v -0.198000 -0.395490 0.114466
v -0.190508 -0.388170 0.114433
v -0.189321 -0.393851 0.101517
v -0.185293 -0.386992 0.106724
v -0.182017 -0.402387 0.085168
v -0.168609 -0.401649 0.076714
v -0.178775 -0.393163 0.089337
v -0.174940 -0.384818 0.094284
v -0.166830 -0.392947 0.078981
v -0.161656 -0.381129 0.083704
v -0.154306 -0.373147 0.083296
v -0.155542 -0.399275 0.067161
v -0.150341 -0.391612 0.064823
v -0.144207 -0.400821 0.056666
v -0.143059 -0.390545 0.058103
v -0.158172 -0.392615 0.071904
v -0.152112 -0.384410 0.071543
v -0.141023 -0.381751 0.060704
v -0.148390 -0.372367 0.076967
v -0.137621 -0.370069 0.065068
v -0.299027 -0.520041 0.246906
v -0.290884 -0.511922 0.236815
v -0.285409 -0.505912 0.230955
v -0.290921 -0.516798 0.257444
v -0.282140 -0.508045 0.249400
v -0.276657 -0.502097 0.243551
v -0.278969 -0.498235 0.223895
v -0.269965 -0.494421 0.236296
v -0.273609 -0.491341 0.217880
v -0.267483 -0.483662 0.211061
v -0.262065 -0.477212 0.205123
v -0.264530 -0.488102 0.230382
v -0.257475 -0.480428 0.222849
v -0.251988 -0.474509 0.217005
v -0.279386 -0.508224 0.268006
v -0.272157 -0.501086 0.267479
v -0.276932 -0.504680 0.258555
v -0.269919 -0.497972 0.257911
v -0.273371 -0.503725 0.282217
v -0.267942 -0.497359 0.276294
v -0.259239 -0.488914 0.268158
v -0.251727 -0.482380 0.267962
v -0.261987 -0.489579 0.249205
v -0.256364 -0.485846 0.258898
v -0.256463 -0.483950 0.243411
v -0.248729 -0.476278 0.235357
v -0.243211 -0.470603 0.229555
v -0.249538 -0.479761 0.258184
v -0.241103 -0.471488 0.248550
v -0.235628 -0.465475 0.242689
v -0.253706 -0.468165 0.197673
v -0.245245 -0.462150 0.197282
v -0.245606 -0.466916 0.210012
v -0.240131 -0.460290 0.203982
v -0.236659 -0.462045 0.220147
v -0.235506 -0.458527 0.210156
v -0.229526 -0.457797 0.235889
v -0.252375 -0.463469 0.189545
v -0.244450 -0.455839 0.185613
v -0.243647 -0.449590 0.173955
v -0.234806 -0.453123 0.197919
v -0.236457 -0.448209 0.181628
v -0.235178 -0.442828 0.173428
v -0.227892 -0.433598 0.166869
v -0.229085 -0.445443 0.191411
v -0.223822 -0.437801 0.185266
v -0.218633 -0.430118 0.179166
v -0.222691 -0.425477 0.160640
v -0.213346 -0.420545 0.170886
v -0.206990 -0.413159 0.169704
v -0.230265 -0.455244 0.218806
v -0.227306 -0.449181 0.208519
v -0.219085 -0.439993 0.206909
v -0.224192 -0.450709 0.229840
v -0.218686 -0.443028 0.223498
v -0.213473 -0.435005 0.217286
v -0.224486 -0.443118 0.198337
v -0.215974 -0.433732 0.197219
v -0.212751 -0.427470 0.187443
v -0.208814 -0.427320 0.211593
v -0.207499 -0.424069 0.196053
v -0.206330 -0.419415 0.187106
v -0.200391 -0.409463 0.179840
v -0.203634 -0.419039 0.205336
v -0.198942 -0.411355 0.199618
v -0.193793 -0.402834 0.193319
v -0.269449 -0.499228 0.291957
v -0.263074 -0.490775 0.291362
v -0.254563 -0.483171 0.282483
v -0.256841 -0.480938 0.299105
v -0.252358 -0.479299 0.290699
v -0.248909 -0.478543 0.276864
v -0.252756 -0.474516 0.304387
v -0.243536 -0.469835 0.290506
v -0.234780 -0.459867 0.290225
v -0.240092 -0.470455 0.268032
v -0.233236 -0.462981 0.267612
v -0.236589 -0.467688 0.257900
v -0.228897 -0.457999 0.256941
v -0.237067 -0.465366 0.279911
v -0.231364 -0.457657 0.279325
v -0.224535 -0.449669 0.270566
v -0.245770 -0.464028 0.312411
v -0.238674 -0.455822 0.312291
v -0.239634 -0.462176 0.301191
v -0.233592 -0.452151 0.300706
v -0.244544 -0.458138 0.321934
v -0.238747 -0.447805 0.321682
v -0.233258 -0.444740 0.310078
v -0.226739 -0.447684 0.286294
v -0.222716 -0.445095 0.278316
v -0.221257 -0.447906 0.255912
v -0.219203 -0.442562 0.264514
v -0.227718 -0.440837 0.299996
v -0.233061 -0.436626 0.321281
v -0.226419 -0.433010 0.309628
v -0.219404 -0.422645 0.309417
v -0.223050 -0.438213 0.291044
v -0.216589 -0.433867 0.277433
v -0.210404 -0.423080 0.276626
v -0.219154 -0.428755 0.296063
v -0.215255 -0.420906 0.301097
v -0.215083 -0.426432 0.287827
v -0.207938 -0.415969 0.286923
v -0.200736 -0.405949 0.286096
v -0.224657 -0.453016 0.246347
v -0.217454 -0.442919 0.245053
v -0.210267 -0.432702 0.243737
v -0.213778 -0.437932 0.234291
v -0.207771 -0.427482 0.232347
v -0.213646 -0.434881 0.258132
v -0.208370 -0.427339 0.252004
v -0.203751 -0.419654 0.246342
v -0.201847 -0.416394 0.230292
v -0.198614 -0.411043 0.240027
v -0.205276 -0.422262 0.220958
v -0.198965 -0.411435 0.219254
v -0.192660 -0.400559 0.217541
v -0.195839 -0.406478 0.208028
v -0.189439 -0.395608 0.206456
v -0.193698 -0.403359 0.234136
v -0.187222 -0.392633 0.227993
v -0.185045 -0.388451 0.219566
v -0.211900 -0.429901 0.266067
v -0.205607 -0.418790 0.264942
v -0.201497 -0.414498 0.253787
v -0.203258 -0.411500 0.275977
v -0.199194 -0.408600 0.263979
v -0.194635 -0.403884 0.252627
v -0.187757 -0.393393 0.251488
v -0.195849 -0.401334 0.275170
v -0.188465 -0.390967 0.274328
v -0.191138 -0.396718 0.264379
v -0.184520 -0.386298 0.263097
v -0.190579 -0.399166 0.241661
v -0.184987 -0.389452 0.242488
v -0.180885 -0.381627 0.252104
v -0.183016 -0.384914 0.204915
v -0.181267 -0.383375 0.228849
v -0.178820 -0.378192 0.217671
v -0.172678 -0.367281 0.215662
v -0.178101 -0.374355 0.261548
v -0.178900 -0.378018 0.236172
v -0.175083 -0.370330 0.231126
v -0.169903 -0.362049 0.224869
v -0.175717 -0.369648 0.250277
v -0.170375 -0.359013 0.248685
v -0.172982 -0.364942 0.238735
v -0.166111 -0.354391 0.237638
v -0.159370 -0.342840 0.236366
v -0.217809 -0.417793 0.154775
v -0.212591 -0.408614 0.146785
v -0.211598 -0.403832 0.136945
v -0.212997 -0.415707 0.161441
v -0.205993 -0.408063 0.161804
v -0.195870 -0.401777 0.174252
v -0.189177 -0.395149 0.187659
v -0.186236 -0.390656 0.195386
v -0.206224 -0.400646 0.145519
v -0.203787 -0.397176 0.136873
v -0.199316 -0.397425 0.155334
v -0.192989 -0.388847 0.147098
v -0.186346 -0.381600 0.146113
v -0.193956 -0.388526 0.128396
v -0.188285 -0.384029 0.122800
v -0.179371 -0.378352 0.114386
v -0.191131 -0.385129 0.137180
v -0.181739 -0.376062 0.136803
v -0.172992 -0.370344 0.122648
v -0.172431 -0.366342 0.136311
v -0.168605 -0.366250 0.128337
v -0.190790 -0.392721 0.167860
v -0.186530 -0.385035 0.162473
v -0.181362 -0.376661 0.156199
v -0.183068 -0.384110 0.181306
v -0.177516 -0.374655 0.182149
v -0.181570 -0.379975 0.173145
v -0.175131 -0.369290 0.171079
v -0.168644 -0.358975 0.169078
v -0.175554 -0.368981 0.149625
v -0.172279 -0.363927 0.159650
v -0.170079 -0.362974 0.143765
v -0.162096 -0.359889 0.136778
v -0.165525 -0.356768 0.159142
v -0.153424 -0.350920 0.148020
v -0.168881 -0.373630 0.104561
v -0.161223 -0.373595 0.091563
v -0.169146 -0.369758 0.114465
v -0.162876 -0.369729 0.105356
v -0.154647 -0.370564 0.092772
v -0.160709 -0.366420 0.115163
v -0.146235 -0.365115 0.105642
v -0.143284 -0.367259 0.083587
v -0.132219 -0.360402 0.072284
v -0.126174 -0.352427 0.071631
v -0.134235 -0.361197 0.095337
v -0.126886 -0.355008 0.087986
v -0.122215 -0.345015 0.081157
v -0.149712 -0.358925 0.126990
v -0.137095 -0.359760 0.117515
v -0.140875 -0.351233 0.138455
v -0.128275 -0.351927 0.128956
v -0.124438 -0.354380 0.106350
v -0.117421 -0.346706 0.105670
v -0.121988 -0.351659 0.096959
v -0.117721 -0.342328 0.097876
v -0.119452 -0.348772 0.121303
v -0.114108 -0.338833 0.115195
v -0.112906 -0.335130 0.106949
v -0.117680 -0.333777 0.081047
v -0.113017 -0.328729 0.090479
v -0.109924 -0.327033 0.116015
v -0.107648 -0.322189 0.104885
v -0.102172 -0.310926 0.103114
v -0.180678 -0.380924 0.196175
v -0.174570 -0.370098 0.189921
v -0.170150 -0.362412 0.184412
v -0.176034 -0.373011 0.206233
v -0.169587 -0.362171 0.204531
v -0.166586 -0.357061 0.193470
v -0.164975 -0.354089 0.178148
v -0.163071 -0.351861 0.202922
v -0.159925 -0.346723 0.191960
v -0.153351 -0.335715 0.190333
v -0.157201 -0.346264 0.169916
v -0.150905 -0.339949 0.170063
v -0.147313 -0.344709 0.155943
v -0.143082 -0.339413 0.161423
v -0.156150 -0.341589 0.180516
v -0.148849 -0.332031 0.180153
v -0.138809 -0.329821 0.166933
v -0.164772 -0.354367 0.218814
v -0.161967 -0.349768 0.226683
v -0.158563 -0.343757 0.212708
v -0.153186 -0.333692 0.213656
v -0.156103 -0.339993 0.204047
v -0.149698 -0.328777 0.202453
v -0.156983 -0.339316 0.227689
v -0.150913 -0.329387 0.221671
v -0.144927 -0.321708 0.214960
v -0.146089 -0.323862 0.191159
v -0.141759 -0.320849 0.179507
v -0.135335 -0.318690 0.171393
v -0.143173 -0.318483 0.201022
v -0.139491 -0.315400 0.209047
v -0.140069 -0.316855 0.190645
v -0.129339 -0.308875 0.178477
v -0.122614 -0.303132 0.178120
v -0.131955 -0.309581 0.201654
v -0.123439 -0.303497 0.193434
v -0.117667 -0.299781 0.187975
v -0.134555 -0.344971 0.146649
v -0.130560 -0.337858 0.151810
v -0.122558 -0.345178 0.136363
v -0.119217 -0.333794 0.140971
v -0.127788 -0.328802 0.155369
v -0.120783 -0.327027 0.147745
v -0.117133 -0.344721 0.129406
v -0.114432 -0.335994 0.128289
v -0.114495 -0.321913 0.138632
v -0.124729 -0.314800 0.159576
v -0.119375 -0.305267 0.158060
v -0.116545 -0.316402 0.144351
v -0.112511 -0.300532 0.147534
v -0.106962 -0.291007 0.144964
v -0.110371 -0.318952 0.126748
v -0.107152 -0.303268 0.125321
v -0.106366 -0.315990 0.114955
v -0.102250 -0.304512 0.111269
v -0.111782 -0.311215 0.136226
v -0.109369 -0.301798 0.135379
v -0.104785 -0.292924 0.123394
v -0.099589 -0.288335 0.114091
v -0.095158 -0.276960 0.111135
v -0.103542 -0.288167 0.134129
v -0.097563 -0.279971 0.126328
v -0.093084 -0.269975 0.119484
v -0.125223 -0.307448 0.167730
v -0.118307 -0.301110 0.167861
v -0.109201 -0.293042 0.159241
v -0.108987 -0.293783 0.179653
v -0.101673 -0.287998 0.172440
v -0.103733 -0.286984 0.153373
v -0.096182 -0.282113 0.166601
v -0.096696 -0.278665 0.143742
v -0.090941 -0.270396 0.142547
v -0.094646 -0.276061 0.133369
v -0.089955 -0.266502 0.135218
v -0.089059 -0.274439 0.159017
v -0.083694 -0.267589 0.153010
v -0.079203 -0.259904 0.147446
v -0.088666 -0.257379 0.118981
v -0.083494 -0.250334 0.128155
v -0.078218 -0.242203 0.128930
v -0.074543 -0.248515 0.139220
v -0.076565 -0.241613 0.131078
v -0.525242 -0.084425 -0.037155
v -0.682371 -0.071751 0.157156
v -0.674310 -0.072665 0.147279
v -0.675718 -0.065634 0.165785
v -0.662356 -0.067177 0.155756
v -0.666833 -0.058308 0.177314
v -0.654331 -0.058254 0.167684
v -0.652317 -0.068911 0.155185
v -0.640797 -0.064573 0.160690
v -0.629350 -0.065804 0.160136
v -0.659304 -0.050875 0.188941
v -0.653462 -0.045382 0.189123
v -0.648204 -0.051465 0.175625
v -0.644180 -0.044573 0.180825
v -0.658574 -0.047434 0.199752
v -0.650219 -0.038122 0.199592
v -0.639676 -0.034898 0.186636
v -0.642020 -0.027611 0.199222
v -0.636018 -0.025192 0.191344
v -0.633738 -0.054290 0.168569
v -0.629955 -0.045548 0.173446
v -0.620346 -0.056641 0.162108
v -0.620928 -0.046742 0.168867
v -0.627659 -0.036662 0.176385
v -0.612040 -0.047726 0.163172
v -0.615076 -0.040038 0.167439
v -0.623604 -0.020561 0.180049
v -0.617799 -0.012952 0.177910
v -0.612006 -0.021691 0.170773
v -0.610758 -0.012852 0.172348
v -0.581344 -0.065770 0.122595
v -0.576051 -0.064093 0.114199
v -0.605378 -0.056499 0.153694
v -0.594287 -0.054658 0.144669
v -0.589394 -0.046588 0.143992
v -0.603290 -0.047686 0.156362
v -0.602144 -0.038827 0.157805
v -0.597080 -0.047422 0.151261
v -0.591606 -0.040130 0.148077
v -0.600081 -0.021957 0.160395
v -0.598679 -0.012553 0.162166
v -0.586895 -0.020693 0.150576
v -0.589543 -0.012608 0.155003
v -0.582697 -0.058446 0.130226
v -0.579318 -0.046315 0.135753
v -0.571063 -0.054245 0.120638
v -0.567157 -0.046443 0.125679
v -0.577131 -0.037468 0.138549
v -0.561619 -0.035633 0.131747
v -0.573892 -0.024531 0.142694
v -0.563009 -0.027048 0.137803
v -0.558322 -0.072556 0.024653
v -0.557017 -0.063998 0.022885
v -0.573452 -0.072981 0.078874
v -0.570830 -0.067898 0.069363
v -0.567265 -0.054215 0.065401
v -0.565491 -0.069696 0.046343
v -0.563125 -0.057741 0.044078
v -0.561454 -0.071412 0.033523
v -0.559180 -0.055617 0.032074
v -0.568177 -0.068394 0.055793
v -0.563375 -0.050552 0.053633
v -0.560362 -0.046885 0.042538
v -0.556416 -0.039047 0.030159
v -0.553872 -0.026917 0.028448
v -0.558329 -0.040466 0.052794
v -0.555194 -0.036425 0.043370
v -0.549602 -0.023368 0.036815
v -0.544652 -0.076152 -0.006079
v -0.544257 -0.060515 -0.009311
v -0.553838 -0.073900 0.013628
v -0.554240 -0.058919 0.014347
v -0.548656 -0.075319 0.001657
v -0.548165 -0.059649 -0.001450
v -0.544714 -0.044958 -0.012361
v -0.545227 -0.036258 -0.014023
v -0.553653 -0.042320 0.009375
v -0.554074 -0.026741 0.006422
v -0.548481 -0.044041 -0.004317
v -0.548562 -0.029594 -0.008126
v -0.538011 -0.077296 -0.017562
v -0.538682 -0.061402 -0.018527
v -0.528596 -0.078625 -0.032234
v -0.529357 -0.062596 -0.032286
v -0.539799 -0.045667 -0.020072
v -0.541574 -0.030912 -0.020863
v -0.530165 -0.046751 -0.033430
v -0.531072 -0.030941 -0.034702
v -0.545402 -0.025890 -0.016170
v -0.556430 -0.053487 0.020986
v -0.555587 -0.040749 0.019802
v -0.553910 -0.023485 0.020360
v -0.546957 -0.015674 0.032669
v -0.553175 -0.016500 0.004653
v -0.548746 -0.012281 -0.006065
v -0.544542 -0.001144 -0.009331
v -0.540394 -0.014403 -0.025553
v -0.539074 -0.004490 -0.028076
v -0.531722 -0.015040 -0.035640
v -0.531770 -0.001440 -0.035781
v -0.545196 -0.013856 -0.018855
v -0.540171 0.002459 -0.020533
v -0.531496 0.006724 -0.035471
v -0.534521 0.014707 -0.021509
v -0.528756 0.018872 -0.031105
v -0.523538 0.030902 -0.032437
v -0.549799 -0.009027 0.013342
v -0.544769 0.001489 0.013835
v -0.547479 -0.005083 0.004141
v -0.540824 0.005738 0.003970
v -0.541372 -0.004566 0.025910
v -0.541713 0.002580 0.017810
v -0.533455 0.002352 0.025104
v -0.532296 0.011008 0.014404
v -0.534533 0.011432 -0.004701
v -0.525912 0.017017 0.009430
v -0.530585 0.022120 -0.011160
v -0.526555 0.033531 -0.010926
v -0.528229 0.026336 -0.021246
v -0.521750 0.037894 -0.022444
v -0.523988 0.023933 0.006051
v -0.520107 0.036129 -0.002202
v -0.513925 0.043807 -0.009064
v -0.571834 -0.065087 0.086198
v -0.567954 -0.053142 0.087031
v -0.570821 -0.062010 0.078088
v -0.565122 -0.048054 0.075749
v -0.569717 -0.060055 0.101807
v -0.563608 -0.049810 0.095593
v -0.557860 -0.042130 0.089064
v -0.558810 -0.038817 0.074234
v -0.552366 -0.036274 0.083231
v -0.562511 -0.042965 0.064637
v -0.555310 -0.036460 0.064532
v -0.545861 -0.028267 0.055656
v -0.540475 -0.021575 0.049677
v -0.545207 -0.031621 0.076448
v -0.534970 -0.024961 0.066746
v -0.529290 -0.020532 0.061162
v -0.564575 -0.051930 0.111780
v -0.558213 -0.045495 0.111400
v -0.546408 -0.037151 0.099230
v -0.549937 -0.036373 0.122137
v -0.536462 -0.032296 0.112213
v -0.545347 -0.034588 0.090898
v -0.528464 -0.028847 0.112946
v -0.538047 -0.032921 0.098408
v -0.533689 -0.031365 0.104073
v -0.536664 -0.030692 0.089963
v -0.523695 -0.022411 0.076146
v -0.522872 -0.020018 0.066997
v -0.526459 -0.027612 0.103234
v -0.514452 -0.020639 0.090527
v -0.535276 -0.013892 0.043570
v -0.522261 -0.012570 0.053013
v -0.512570 -0.007107 0.050479
v -0.515197 -0.018561 0.074277
v -0.513808 -0.015443 0.066629
v -0.503328 -0.006769 0.057790
v -0.507025 -0.016241 0.083607
v -0.501242 -0.012603 0.078162
v -0.490941 -0.004572 0.067333
v -0.482127 0.000111 0.065592
v -0.530044 -0.006012 0.037383
v -0.524965 0.001670 0.031368
v -0.519793 0.010012 0.025100
v -0.521859 -0.006741 0.043941
v -0.511905 0.000409 0.040965
v -0.511318 0.008523 0.031345
v -0.515853 0.017700 0.019959
v -0.502257 0.007560 0.038223
v -0.501198 0.017001 0.030099
v -0.491519 0.025480 0.029192
v -0.510456 0.029524 0.013458
v -0.511242 0.036638 0.005916
v -0.502951 0.036449 0.013174
v -0.502277 0.043739 0.002254
v -0.500281 0.027533 0.021784
v -0.494106 0.032991 0.021161
v -0.489509 0.043078 0.013105
v -0.497881 -0.000542 0.051892
v -0.490178 -0.000621 0.058402
v -0.493009 0.007142 0.046035
v -0.488021 0.016901 0.039520
v -0.484923 0.024593 0.035026
v -0.480563 0.007664 0.056653
v -0.479103 0.016019 0.047574
v -0.471149 0.015950 0.055058
v -0.470111 0.024221 0.046326
v -0.479932 0.035555 0.027772
v -0.480841 0.042783 0.019425
v -0.469213 0.033576 0.037406
v -0.514947 0.046959 -0.023205
v -0.508390 0.049349 -0.014843
v -0.501547 0.050605 -0.008592
v -0.519614 -0.079621 -0.044601
v -0.516257 -0.069238 -0.048385
v -0.508696 -0.080401 -0.057099
v -0.507710 -0.064251 -0.057335
v -0.503490 -0.055227 -0.061480
v -0.497624 -0.080971 -0.068588
v -0.497019 -0.064622 -0.067893
v -0.486057 -0.081365 -0.079432
v -0.485055 -0.064874 -0.078223
v -0.496619 -0.054273 -0.067432
v -0.484380 -0.053742 -0.077407
v -0.473876 -0.081540 -0.089478
v -0.472609 -0.064954 -0.087924
v -0.461471 -0.081635 -0.099233
v -0.459849 -0.064922 -0.097218
v -0.471797 -0.054190 -0.086928
v -0.458990 -0.055079 -0.096156
v -0.434090 -0.090422 -0.125505
v -0.449189 -0.081774 -0.109149
v -0.447075 -0.064885 -0.106493
v -0.437145 -0.083575 -0.120277
v -0.435686 -0.063284 -0.115028
v -0.446156 -0.055961 -0.105347
v -0.434707 -0.056449 -0.113792
v -0.426869 -0.089666 -0.131858
v -0.415134 -0.088083 -0.142495
v -0.425504 -0.081112 -0.130129
v -0.422964 -0.065324 -0.126912
v -0.413825 -0.079549 -0.140839
v -0.411519 -0.065762 -0.137915
v -0.421352 -0.055937 -0.124866
v -0.409443 -0.055121 -0.135272
v -0.403615 -0.086108 -0.153415
v -0.392147 -0.082884 -0.164184
v -0.387214 -0.074762 -0.166291
v -0.402279 -0.077564 -0.151725
v -0.400033 -0.066185 -0.148865
v -0.394795 -0.076182 -0.158882
v -0.389176 -0.067879 -0.160401
v -0.397385 -0.054510 -0.145484
v -0.385533 -0.053494 -0.155966
v -0.358964 -0.092292 -0.204630
v -0.350694 -0.089881 -0.214029
v -0.381256 -0.084661 -0.176127
v -0.379281 -0.073916 -0.173617
v -0.370253 -0.085257 -0.187705
v -0.367683 -0.072458 -0.184431
v -0.377060 -0.065056 -0.170774
v -0.365577 -0.063639 -0.181739
v -0.373835 -0.052008 -0.166650
v -0.362348 -0.049024 -0.177277
v -0.357031 -0.040461 -0.178811
v -0.360584 -0.086122 -0.199290
v -0.355137 -0.068279 -0.196404
v -0.348851 -0.081156 -0.211678
v -0.346174 -0.069574 -0.208259
v -0.356506 -0.061901 -0.191172
v -0.349211 -0.060172 -0.198954
v -0.343680 -0.058668 -0.205073
v -0.351650 -0.052843 -0.191951
v -0.349400 -0.039078 -0.186723
v -0.341718 -0.049900 -0.202568
v -0.338447 -0.037207 -0.198381
v -0.523224 -0.073921 -0.040158
v -0.519532 -0.063558 -0.044587
v -0.510918 -0.058735 -0.053860
v -0.519550 -0.047485 -0.045513
v -0.520073 -0.031538 -0.046285
v -0.507613 -0.048986 -0.057296
v -0.508298 -0.031858 -0.056859
v -0.496362 -0.046114 -0.067144
v -0.495812 -0.031923 -0.066509
v -0.483949 -0.045521 -0.076893
v -0.483045 -0.031889 -0.075793
v -0.520422 -0.015529 -0.046831
v -0.520572 0.002315 -0.045980
v -0.508085 -0.015648 -0.056675
v -0.507795 0.001631 -0.055419
v -0.524749 0.008886 -0.042054
v -0.503329 0.007790 -0.057623
v -0.516460 0.008996 -0.048533
v -0.512149 0.008977 -0.051843
v -0.519287 0.015781 -0.044384
v -0.515520 0.032364 -0.040723
v -0.506247 0.015883 -0.053484
v -0.502559 0.031649 -0.049750
v -0.494902 -0.015465 -0.065419
v -0.494072 -0.002404 -0.064412
v -0.480112 -0.013559 -0.074503
v -0.483019 -0.004753 -0.071318
v -0.493449 0.005885 -0.063648
v -0.473974 -0.006731 -0.076800
v -0.478619 0.001196 -0.072643
v -0.491805 0.017908 -0.061577
v -0.489307 0.030277 -0.058394
v -0.476370 0.019905 -0.068501
v -0.479136 0.028857 -0.064254
v -0.512252 0.041597 -0.036520
v -0.499728 0.040726 -0.046115
v -0.486443 0.039366 -0.054717
v -0.469210 0.027004 -0.068590
v -0.472152 0.035746 -0.063099
v -0.471186 -0.045905 -0.086180
v -0.469889 -0.031716 -0.084572
v -0.458196 -0.046729 -0.095169
v -0.456154 -0.031336 -0.092598
v -0.445020 -0.047489 -0.103916
v -0.442446 -0.029802 -0.099692
v -0.433427 -0.049539 -0.112165
v -0.428898 -0.032870 -0.108915
v -0.436686 -0.023100 -0.100217
v -0.426991 -0.024123 -0.106481
v -0.468106 -0.016612 -0.082337
v -0.454301 -0.019648 -0.090252
v -0.466851 -0.008097 -0.080751
v -0.464974 0.002306 -0.078367
v -0.452752 -0.011028 -0.088283
v -0.449964 0.003713 -0.083532
v -0.462351 0.015519 -0.075026
v -0.453369 0.012770 -0.078577
v -0.445847 -0.021599 -0.094882
v -0.439225 -0.014692 -0.095584
v -0.435251 -0.000674 -0.091462
v -0.424143 -0.012821 -0.102837
v -0.421399 -0.002491 -0.099323
v -0.442880 0.010494 -0.082177
v -0.459578 0.024575 -0.071468
v -0.456078 0.036820 -0.066624
v -0.444801 0.020593 -0.075441
v -0.446838 0.031584 -0.068860
v -0.448487 0.042781 -0.065173
v -0.432016 0.030282 -0.068345
v -0.439187 0.039317 -0.064875
v -0.431460 0.008746 -0.086580
v -0.416775 0.008291 -0.092732
v -0.409053 0.014771 -0.090930
v -0.427592 0.016834 -0.081588
v -0.418276 0.015572 -0.085672
v -0.422121 0.025023 -0.074511
v -0.409942 0.019877 -0.083900
v -0.492805 0.050838 -0.001797
v -0.482859 0.050754 0.005884
v -0.460135 0.032419 0.044324
v -0.471762 0.042058 0.026224
v -0.471078 0.049748 0.015805
v -0.461519 0.056714 0.012343
v -0.459665 0.040570 0.034801
v -0.459169 0.048519 0.025314
v -0.448441 0.047557 0.030909
v -0.448797 0.053902 0.021032
v -0.436407 0.059277 0.015200
v -0.424733 0.034045 -0.064489
v -0.424226 0.043942 -0.059568
v -0.416889 0.051838 -0.053555
v -0.416195 0.033042 -0.066839
v -0.412148 0.039753 -0.061607
v -0.399830 0.032566 -0.072176
v -0.400778 0.037763 -0.065298
v -0.405994 0.050102 -0.054021
v -0.391528 0.037236 -0.070522
v -0.392876 0.043514 -0.063183
v -0.396068 0.055282 -0.050005
v -0.387071 0.054561 -0.054944
v -0.508130 0.047726 -0.031186
v -0.495820 0.048505 -0.041070
v -0.500809 0.053032 -0.021683
v -0.488832 0.057131 -0.032020
v -0.482814 0.049294 -0.050048
v -0.469190 0.050442 -0.058223
v -0.477811 0.060111 -0.041683
v -0.472271 0.069157 -0.041882
v -0.467831 0.058994 -0.056501
v -0.466959 0.072391 -0.053071
v -0.464818 0.086892 -0.056523
v -0.461850 0.098060 -0.057936
v -0.459996 0.049438 -0.062926
v -0.457004 0.074897 -0.073209
v -0.451408 0.074872 -0.077506
v -0.453877 0.055162 -0.063863
v -0.457907 0.070168 -0.067254
v -0.440837 0.056538 -0.063195
v -0.441033 0.072744 -0.071683
v -0.458898 0.084493 -0.074647
v -0.457123 0.093441 -0.077458
v -0.451297 0.084459 -0.080484
v -0.452585 0.093421 -0.080943
v -0.463290 0.085186 -0.067416
v -0.456547 0.101371 -0.068522
v -0.441124 0.085829 -0.080198
v -0.445151 0.100632 -0.079574
v -0.430724 0.080062 -0.073359
v -0.432171 0.087488 -0.077352
v -0.433732 0.102879 -0.080540
v -0.449670 0.111716 -0.068667
v -0.441863 0.111712 -0.074807
v -0.434209 0.111400 -0.079500
v -0.491940 0.054814 -0.009655
v -0.479022 0.063712 -0.021056
v -0.471671 0.068720 -0.021332
v -0.477387 0.056787 0.000019
v -0.470749 0.064464 -0.007194
v -0.465342 0.070998 -0.013146
v -0.476596 0.065421 -0.030221
v -0.469961 0.074452 -0.032354
v -0.467669 0.080181 -0.043823
v -0.462457 0.078690 -0.017476
v -0.463782 0.087006 -0.035104
v -0.463670 0.090577 -0.041849
v -0.457970 0.103338 -0.048067
v -0.458196 0.094067 -0.025943
v -0.453962 0.102161 -0.025275
v -0.459421 0.098588 -0.033678
v -0.452049 0.106729 -0.034146
v -0.470321 0.056882 0.005483
v -0.460550 0.063949 0.002889
v -0.459728 0.072322 -0.006763
v -0.449414 0.062263 0.010802
v -0.451062 0.071018 0.000512
v -0.453116 0.079642 -0.006059
v -0.437510 0.067713 0.007311
v -0.439857 0.083701 -0.000891
v -0.422918 0.073286 0.001907
v -0.426866 0.084966 -0.003301
v -0.448368 0.097019 -0.013074
v -0.450164 0.103517 -0.020337
v -0.441003 0.103500 -0.013796
v -0.440730 0.107607 -0.021855
v -0.440977 0.094221 -0.005302
v -0.432588 0.099394 -0.011205
v -0.431133 0.106516 -0.018233
v -0.429132 0.058954 -0.058061
v -0.428124 0.072230 -0.062481
v -0.417967 0.061201 -0.053492
v -0.419379 0.071338 -0.055775
v -0.452536 0.111020 -0.054355
v -0.444850 0.115809 -0.041207
v -0.418220 0.116903 -0.053232
v -0.424114 0.079918 -0.067675
v -0.409279 0.062861 -0.050442
v -0.412263 0.077620 -0.056023
v -0.421928 0.089743 -0.072053
v -0.423652 0.105161 -0.074961
v -0.409359 0.093085 -0.062264
v -0.414351 0.109777 -0.061828
v -0.403408 0.088630 -0.035821
v -0.410053 0.075832 -0.007264
v -0.413550 0.085196 -0.011872
v -0.398690 0.074548 -0.018369
v -0.403924 0.084389 -0.026796
v -0.418390 0.104465 -0.028868
v -0.429255 0.111998 -0.031824
v -0.410465 0.098436 -0.035395
v -0.418276 0.112309 -0.044423
v -0.419620 0.099758 -0.021028
v -0.426318 0.106494 -0.021930
v -0.410820 0.094791 -0.028235
v -0.396869 0.064939 -0.044657
v -0.402733 0.081832 -0.042318
v -0.382941 0.060636 -0.049601
v -0.389767 0.071205 -0.031128
v -0.398874 0.078877 -0.033387
v -0.375737 0.067158 -0.040257
v -0.405268 0.095946 -0.048925
v -0.409706 0.107400 -0.052322
v -0.446798 0.114997 -0.059860
v -0.436640 0.116311 -0.068032
v -0.438919 0.118297 -0.046452
v -0.426418 0.118945 -0.055064
v -0.428292 0.114246 -0.073886
v -0.421352 0.116950 -0.064418
v -0.431684 0.118785 -0.041064
v -0.425675 0.118759 -0.045678
v -0.419203 -0.047104 -0.122118
v -0.416020 -0.033738 -0.118049
v -0.407001 -0.046183 -0.132143
v -0.403689 -0.033806 -0.127901
v -0.413942 -0.024930 -0.115394
v -0.401381 -0.024916 -0.124947
v -0.394925 -0.045565 -0.142331
v -0.391593 -0.033345 -0.138062
v -0.383171 -0.044585 -0.152940
v -0.379810 -0.032588 -0.148632
v -0.389214 -0.024429 -0.135014
v -0.377232 -0.023601 -0.145327
v -0.410179 -0.010965 -0.110628
v -0.412471 -0.003312 -0.105056
v -0.397990 -0.013154 -0.120598
v -0.385722 -0.013440 -0.130530
v -0.372578 -0.011420 -0.140503
v -0.365695 -0.003500 -0.141001
v -0.403628 -0.003827 -0.110811
v -0.404865 0.002921 -0.103788
v -0.395141 -0.004071 -0.116940
v -0.391302 0.004243 -0.111988
v -0.399428 0.014040 -0.096715
v -0.386768 0.013929 -0.106138
v -0.395365 0.020628 -0.091462
v -0.382824 0.021434 -0.101045
v -0.382593 -0.004257 -0.126509
v -0.378885 0.005066 -0.121733
v -0.373485 -0.004134 -0.133868
v -0.366392 0.005651 -0.132527
v -0.374994 0.014522 -0.116719
v -0.366977 0.014843 -0.123907
v -0.359305 0.015479 -0.131194
v -0.371118 0.022552 -0.111718
v -0.358865 0.024332 -0.122960
v -0.350774 0.033983 -0.122041
v -0.371711 -0.043183 -0.163934
v -0.368282 -0.030150 -0.158859
v -0.364380 -0.042102 -0.171099
v -0.358375 -0.033480 -0.172192
v -0.369935 -0.022868 -0.151960
v -0.346671 -0.030038 -0.183222
v -0.335651 -0.028142 -0.194792
v -0.362384 -0.021949 -0.159405
v -0.354381 -0.020910 -0.167404
v -0.363359 -0.014742 -0.152535
v -0.358978 -0.002694 -0.147584
v -0.351231 -0.011719 -0.163355
v -0.347666 -0.001297 -0.158772
v -0.343141 -0.019343 -0.178686
v -0.330518 -0.015471 -0.190617
v -0.323835 -0.007294 -0.192222
v -0.340063 -0.010178 -0.174731
v -0.336517 0.000389 -0.170172
v -0.331034 -0.008694 -0.184316
v -0.325073 0.001770 -0.183049
v -0.319087 0.012045 -0.181748
v -0.355724 0.006535 -0.143399
v -0.344531 0.007889 -0.154742
v -0.352089 0.016418 -0.138722
v -0.340901 0.017809 -0.150071
v -0.348036 0.025931 -0.133499
v -0.344247 0.034625 -0.128614
v -0.336883 0.027310 -0.144894
v -0.333067 0.035798 -0.139972
v -0.333439 0.009555 -0.166217
v -0.326345 0.010823 -0.173919
v -0.329783 0.019275 -0.161511
v -0.318997 0.020877 -0.173124
v -0.311633 0.030803 -0.172306
v -0.325917 0.028721 -0.156531
v -0.322084 0.037081 -0.151587
v -0.318811 0.029744 -0.164374
v -0.311877 0.037434 -0.164098
v -0.388275 0.032249 -0.080994
v -0.381585 0.037734 -0.080081
v -0.377247 0.031491 -0.093840
v -0.373239 0.038509 -0.088661
v -0.389001 0.037225 -0.072462
v -0.381355 0.043525 -0.072046
v -0.366319 0.049216 -0.081538
v -0.366275 0.032348 -0.105467
v -0.362318 0.039753 -0.100356
v -0.358166 0.033277 -0.114390
v -0.351620 0.039937 -0.113658
v -0.356881 0.049761 -0.093333
v -0.346427 0.051104 -0.105637
v -0.374425 0.054585 -0.064387
v -0.365517 0.055254 -0.073108
v -0.338867 0.045462 -0.122194
v -0.328632 0.045448 -0.134252
v -0.339003 0.052061 -0.114123
v -0.317676 0.046721 -0.145901
v -0.306829 0.048195 -0.157694
v -0.358613 0.056188 -0.081397
v -0.352906 0.057029 -0.088198
v -0.342471 0.058520 -0.100528
v -0.370332 0.060942 -0.059093
v -0.359217 0.061202 -0.072357
v -0.363506 0.069296 -0.050251
v -0.352145 0.073500 -0.060104
v -0.345823 0.079085 -0.059683
v -0.346273 0.067475 -0.081580
v -0.338578 0.074894 -0.081544
v -0.337025 0.068531 -0.093493
v -0.333048 0.075781 -0.088355
v -0.344917 0.073836 -0.072520
v -0.338850 0.079519 -0.071981
v -0.326387 0.086122 -0.081644
v -0.318728 0.093621 -0.081619
v -0.331698 0.052846 -0.121888
v -0.324781 0.053669 -0.129284
v -0.332179 0.058875 -0.113562
v -0.319348 0.064574 -0.122266
v -0.312378 0.071704 -0.121863
v -0.313837 0.055038 -0.140950
v -0.302969 0.056352 -0.152715
v -0.309062 0.064809 -0.134787
v -0.305141 0.072497 -0.129726
v -0.298203 0.066120 -0.146564
v -0.294265 0.073672 -0.141479
v -0.326651 0.069927 -0.105901
v -0.322697 0.077353 -0.100794
v -0.319606 0.070838 -0.113998
v -0.312590 0.077746 -0.113541
v -0.317162 0.087395 -0.093644
v -0.306710 0.088728 -0.105950
v -0.313160 0.094454 -0.088472
v -0.302720 0.095885 -0.100796
v -0.299225 0.083452 -0.122433
v -0.289029 0.083608 -0.134717
v -0.299333 0.089550 -0.114204
v -0.292065 0.090295 -0.122018
v -0.285081 0.091083 -0.129618
v -0.292412 0.096094 -0.113633
v -0.278736 0.101892 -0.122693
v -0.271238 0.108886 -0.122455
v -0.646043 -0.030529 0.211274
v -0.639580 -0.020523 0.210019
v -0.633302 -0.009089 0.208515
v -0.632753 -0.015960 0.195543
v -0.629036 -0.006708 0.200331
v -0.635481 -0.013428 0.222375
v -0.630393 -0.004441 0.215994
v -0.622878 0.002540 0.208298
v -0.625522 -0.013863 0.185132
v -0.619017 -0.006604 0.185942
v -0.606774 -0.004561 0.177489
v -0.609631 0.006102 0.197350
v -0.601578 0.005034 0.184200
v -0.629420 -0.006266 0.236120
v -0.624173 0.001495 0.229954
v -0.613831 0.008620 0.220045
v -0.626175 -0.002857 0.242893
v -0.616301 0.006395 0.242824
v -0.604699 0.013065 0.234076
v -0.602466 0.010216 0.210866
v -0.593525 0.013134 0.223562
v -0.601715 0.008660 0.197495
v -0.597316 0.010090 0.189722
v -0.606456 0.015869 0.242717
v -0.606038 0.015868 0.242396
v -0.596336 0.011170 0.205889
v -0.589722 0.015625 0.199580
v -0.587485 0.014793 0.218462
v -0.580338 0.019108 0.211781
v -0.594079 -0.001632 0.168959
v -0.580082 -0.013670 0.150058
v -0.581824 -0.005877 0.157095
v -0.590763 0.005336 0.173238
v -0.577358 0.004887 0.163921
v -0.553047 -0.029211 0.133517
v -0.571325 -0.015548 0.145985
v -0.567791 -0.004886 0.150526
v -0.554336 -0.018935 0.139655
v -0.555896 -0.006563 0.145427
v -0.564481 0.004363 0.154783
v -0.544865 -0.010538 0.142541
v -0.547471 -0.000994 0.148981
v -0.526272 -0.003384 0.165874
v -0.533642 0.002165 0.161995
v -0.532858 0.014609 0.184514
v -0.526037 -0.003300 0.166180
v -0.528572 0.006360 0.174480
v -0.587551 0.010903 0.177389
v -0.573343 0.011846 0.169110
v -0.560427 0.011016 0.160025
v -0.550305 0.010316 0.155112
v -0.577899 0.020911 0.189036
v -0.565328 0.020431 0.179500
v -0.568448 0.023876 0.201327
v -0.555945 0.023918 0.191700
v -0.552466 0.017710 0.170355
v -0.542931 0.013608 0.164148
v -0.541595 0.018614 0.182853
v -0.537492 0.014696 0.174472
v -0.591653 -0.012549 0.274960
v -0.580355 -0.010215 0.268836
v -0.605083 -0.000743 0.262400
v -0.605526 0.007547 0.252875
v -0.596445 0.012330 0.244829
v -0.597057 -0.003973 0.265689
v -0.595140 0.004100 0.258047
v -0.580656 -0.003345 0.261187
v -0.588090 0.006156 0.253582
v -0.581277 0.015049 0.235078
v -0.571050 0.017874 0.233952
v -0.568473 0.000538 0.253250
v -0.574557 0.009529 0.245275
v -0.554934 0.004317 0.244949
v -0.561665 0.013568 0.236989
v -0.579325 -0.021903 0.291068
v -0.584730 -0.018145 0.284007
v -0.566159 -0.020942 0.282297
v -0.571772 -0.014189 0.272819
v -0.572587 -0.027564 0.299876
v -0.560627 -0.027033 0.289538
v -0.571262 -0.008138 0.263391
v -0.554394 -0.020657 0.273899
v -0.558254 -0.015345 0.268842
v -0.544839 -0.020821 0.266537
v -0.543593 -0.014850 0.259626
v -0.550715 -0.025798 0.278720
v -0.536741 -0.025727 0.268611
v -0.536392 -0.020129 0.260261
v -0.564052 -0.005951 0.259045
v -0.550715 -0.002244 0.250482
v -0.605995 0.016034 0.243316
v -0.605577 0.016032 0.242995
v -0.579845 0.017085 0.227351
v -0.570547 0.020303 0.225383
v -0.561381 0.020772 0.229254
v -0.546813 0.006333 0.239939
v -0.545527 0.013037 0.232259
v -0.533108 0.015892 0.221486
v -0.510250 -0.013341 0.215957
v -0.502858 -0.013766 0.209229
v -0.528061 0.015882 0.192834
v -0.519223 0.009521 0.187784
v -0.512902 -0.001328 0.213713
v -0.521584 0.013167 0.209346
v -0.507247 -0.002388 0.203449
v -0.512026 0.007416 0.197168
v -0.523110 -0.020780 0.249705
v -0.530161 -0.014782 0.250039
v -0.516574 -0.022034 0.243236
v -0.520129 -0.014074 0.238561
v -0.522965 -0.025871 0.261361
v -0.531279 -0.020151 0.256336
v -0.510271 -0.024869 0.251460
v -0.538931 0.001305 0.240915
v -0.538036 0.008417 0.234083
v -0.525037 0.000307 0.232087
v -0.528617 0.009429 0.227372
v -0.505616 -0.023263 0.231604
v -0.510772 -0.016542 0.224299
v -0.497261 -0.022468 0.225567
v -0.496426 -0.019048 0.217853
v -0.497893 -0.023860 0.241664
v -0.489159 -0.020730 0.234087
v -0.483450 -0.016528 0.228543
v -0.516443 -0.000331 0.222050
v -0.519657 0.008759 0.220290
v -0.558626 0.023980 0.214118
v -0.546094 0.023800 0.204529
v -0.551563 0.021865 0.223328
v -0.538779 0.021692 0.214068
v -0.534871 0.020167 0.196896
v -0.530632 0.020481 0.206385
v -0.544819 -0.029550 0.128763
v -0.535269 -0.029406 0.121361
v -0.540874 -0.022051 0.133857
v -0.528718 -0.024575 0.122254
v -0.534682 -0.011538 0.142799
v -0.537017 -0.006547 0.148992
v -0.520705 -0.012366 0.134527
v -0.514130 -0.004777 0.134655
v -0.517071 -0.021057 0.113029
v -0.505213 -0.016044 0.102533
v -0.510459 -0.012454 0.121590
v -0.506772 -0.002974 0.126338
v -0.499604 -0.011164 0.109809
v -0.495731 -0.003116 0.114807
v -0.523206 -0.005129 0.156158
v -0.523365 -0.003899 0.155943
v -0.519016 -0.006878 0.145578
v -0.512391 -0.001092 0.145290
v -0.522531 -0.003316 0.163488
v -0.515381 -0.000407 0.165261
v -0.503337 0.004101 0.156681
v -0.501553 0.006742 0.133376
v -0.491566 0.006438 0.120176
v -0.491719 0.010956 0.146159
v -0.479082 0.013986 0.142596
v -0.495148 0.011977 0.133249
v -0.487446 0.012591 0.125506
v -0.491146 0.013405 0.138452
v -0.478913 0.015200 0.135145
v -0.498362 -0.012497 0.096291
v -0.492528 -0.009259 0.090915
v -0.481877 -0.003079 0.081027
v -0.494358 -0.010254 0.103267
v -0.486398 -0.004055 0.103399
v -0.472658 0.001670 0.093006
v -0.474275 0.001914 0.073810
v -0.464756 0.005509 0.085875
v -0.477993 0.006359 0.111941
v -0.465217 0.007733 0.102661
v -0.459112 0.008589 0.095101
v -0.468849 0.008295 0.067885
v -0.463671 0.015978 0.061794
v -0.458520 0.024483 0.055498
v -0.459044 0.009693 0.080334
v -0.451760 0.017366 0.072626
v -0.446442 0.024581 0.066555
v -0.473912 0.012807 0.117219
v -0.460885 0.012244 0.108278
v -0.467357 0.016015 0.125738
v -0.454919 0.016562 0.116022
v -0.452060 0.013041 0.094915
v -0.441418 0.020871 0.084083
v -0.435925 0.026739 0.078247
v -0.442932 0.020588 0.105699
v -0.433430 0.026314 0.096819
v -0.427744 0.030700 0.091242
v -0.494757 -0.010764 0.202963
v -0.505967 0.003764 0.179169
v -0.493700 0.005626 0.169224
v -0.494699 -0.003130 0.194168
v -0.500687 0.003959 0.186044
v -0.481599 0.002146 0.185003
v -0.486913 0.005199 0.178065
v -0.481790 0.010241 0.158797
v -0.469732 0.013585 0.147111
v -0.472742 0.005410 0.181524
v -0.472067 0.008695 0.172835
v -0.459585 0.011320 0.161797
v -0.483778 -0.009835 0.208429
v -0.473998 -0.005477 0.207733
v -0.474748 -0.009428 0.219901
v -0.468050 -0.004244 0.213327
v -0.482849 -0.006251 0.201170
v -0.473420 -0.001464 0.198165
v -0.462369 0.000176 0.207744
v -0.465194 0.006183 0.187894
v -0.459485 0.010386 0.182350
v -0.449908 0.012544 0.174392
v -0.453677 0.007843 0.198955
v -0.448081 0.012914 0.193259
v -0.440546 0.016191 0.186564
v -0.469126 0.015693 0.138279
v -0.456094 0.014571 0.140414
v -0.446549 0.016226 0.135964
v -0.447165 0.012001 0.152058
v -0.436978 0.016615 0.142957
v -0.437623 0.014269 0.164471
v -0.425595 0.020102 0.151624
v -0.428570 0.020300 0.176226
v -0.417478 0.024789 0.164910
v -0.418239 0.024016 0.150355
v -0.414767 0.025255 0.154871
v -0.461260 0.016481 0.133676
v -0.445860 0.019694 0.128043
v -0.431392 0.021766 0.137247
v -0.433127 0.027994 0.115834
v -0.427394 0.031699 0.110407
v -0.422728 0.034301 0.106105
v -0.424203 0.027848 0.130048
v -0.416349 0.033941 0.122335
v -0.410577 0.037656 0.116876
v -0.424750 0.021883 0.142365
v -0.411072 0.028532 0.164712
v -0.416238 0.026182 0.142760
v -0.402277 0.034931 0.131366
v -0.401498 0.038366 0.122867
v -0.406606 0.029396 0.155285
v -0.392914 0.034719 0.144846
v -0.510028 -0.028916 0.272757
v -0.500319 -0.025770 0.264427
[truncated: 13,563,425 more chars]
